# Supplementary material for: Genomic evidence that microbial carbon degradation is dominated by iron redox metabolism in thawing permafrost
Source: ISME Commun. 2023 Nov 23;3:124. doi: 10.1038/s43705-023-00326-5 (PMC10667234; doi:10.1038/s43705-023-00326-5)
Supplement: Supplementary file 2 — Supplemental Dataset [file 43705_2023_326_MOESM2_ESM.zip]

Archive with 2 entries (2 files):
- Supplemental.Dataset.xlsx
- __MACOSX/._Supplemental.Dataset.xlsx
