# Supplementary material for: Genomic evidence that microbial carbon degradation is dominated by iron redox metabolism in thawing permafrost
Source: ISME Commun. 2023 Nov 23;3:124. doi: 10.1038/s43705-023-00326-5 (PMC10667234; doi:10.1038/s43705-023-00326-5)
Supplement: Supplementary file 2 — Supplemental Dataset [file 43705_2023_326_MOESM2_ESM.zip › Supplemental.Dataset.xlsx]

## Sheet: 16S.Int.Stnd.Calculation
Supplemental Table. Metadata for each DNA sample in the 16S Amplicon dataset including the internal control addition of Thermus thermophilus genomic DNA prior to extraction, recovery of T. thermophilus sequences, and calculation of multiplier to calculate genes per g soil
DNA Sample	Soil (g wet)	Soil Moisture (%)	Soil (g dry)	Target Tt (ng / g soil)	Tt Conc. (ng)	Tt Added (ng) (5.5 ng conc.)	DNA Vol. Cocktail (uL)	Tt Genome (copies/ng)	Tt Genome (ng/genome)	Rarified Seqs (count)	T.thermo (Tt) Rel. Abund	Non-Tt (All) Rel. Abund.	Archaea Rel. Abund.	Acidobacteriota Rel. Abund.	Actinobacteriota Rel. Abund.	Bacteroidota Rel. Abund.	Caldisericota Rel. Abund.	Chloroflexi Rel. Abund.	Deinococcota Rel. Abund.	Desulfobacterota Rel. Abund.	Firmicutes Rel. Abund.	Verrucomicrobiota Rel. Abund.	Alphaproteobacteria Rel. Abund.	Gammaproteobacteria Rel. Abund.	Bacteria Other Rel. Abund.	Rhodoferax Rel. Abund.	Clostridium Rel. Abund.	Pseudomonas Rel. Abund.	Geobacter Rel. Abund.	Gallionella Rel. Abund.	Tt Seqs (count)	Non-Tt Seqs (count)	16S Genes per Gram Soil	16S Genes per Sample	16S Genes per Gram Soil	16S Genes per Tt Rel. Abund.	16S Genes per Non-Tt Rel. Abund.	Archaea 16S Genes	Acidobacteriota 16S Genes	Actinobacteriota 16S Genes	Bacteroidota 16S Genes	Caldisericota 16S Genes	Chloroflexi 16S Genes	Deinococcota 16S Genes	Desulfobacterota 16S Genes	Firmicutes 16S Genes	Verrucomicrobiota 16S Genes	Alphaproteobacteria 16S Genes	Gammaproteobacteria 16S Genes
Eqns.	Actual	Actual	Actual	Actual	Actual	Soil (g) * Target Tt (ng/g)	Tt added (ng) * (1/Tt Conc.)	Leight et al.	Smets et al.	Actual	Actual	1 - Tt Rel. Abund.	Actual	Actual	Actual	Actual	Actual	Actual	Actual	Actual	Actual	Actual	Actual	Actual	Non-Tt - Sum(All)	Actual	Actual	Actual	Actual	Actual	Rare Seqs * Tt Rel	Rare Seqs * Non-Tt Rel	Leight et al.	Smets et al.	Smets / Soil	Smets (Soil) / Tt Rel Abund	Smets (Soil) / Non-Tt Rel Abund	Smets (Soil) / Rel Abund	Smets (Soil) / Rel Abund	Smets (Soil) / Rel Abund	Smets (Soil) / Rel Abund	Smets (Soil) / Rel Abund	Smets (Soil) / Rel Abund	Smets (Soil) / Rel Abund	Smets (Soil) / Rel Abund	Smets (Soil) / Rel Abund	Smets (Soil) / Rel Abund	Smets (Soil) / Rel Abund	Smets (Soil) / Rel Abund
AL-1-T0	1.76	0.766279	0.411349	5	5.5	8.8	1.6	462179	2.16e-06	71245	0.00105271	0.998947	0.00575479	0.0697733	0.0631904	0.413924	0.0200997	0.0637659	0.00105271	0.0553863	0.0161415	0.164082	0.0232157	0.0110183	0.092596	0.00116499	0.00161415	0	0.000968489	0.000435118	75	71170	4.69125e+09	7.73205e+09	1.87968e+10	1.97875e+07	1.8777e+10	113873	1.38064e+06	1.25038e+06	8.19053e+06	397722	1.26177e+06	20830.4	1.09596e+06	319400	3.24677e+06	459381	218025
AL-2-T0	1.8	0.766279	0.420697	5	5.5	9	1.63636	462179	2.16e-06	71245	0.00178258	0.998217	0.00679346	0.112906	0.0781248	0.245505	0.014401	0.0879641	0.00178258	0.0514001	0.0161976	0.154523	0.0480595	0.033476	0.148867	0.00145975	0.00314408	4.21082e-05	0.00266685	0.000771984	127	71118	2.7684e+09	4.66654e+09	1.10924e+10	1.97731e+07	1.10726e+10	134328	2.2325e+06	1.54477e+06	4.85439e+06	284752	1.73932e+06	35247.1	1.01634e+06	320277	3.0554e+06	950284	661924
AL-3-T0	1.89	0.766279	0.441732	5	5.5	9.45	1.71818	462179	2.16e-06	71245	0.00138957	0.99861	0.00522142	0.134325	0.0831497	0.200295	0.0108499	0.0951786	0.00138957	0.0462208	0.0120991	0.145526	0.0690575	0.0435118	0.153176	0.00181065	0.00310197	0	0.0024142	0.000940417	99	71146	3.55278e+09	6.28816e+09	1.42352e+10	1.97809e+07	1.42154e+10	103284	2.65707e+06	1.64477e+06	3.962e+06	214620	1.88271e+06	27486.9	914287	239330	2.87863e+06	1.36602e+06	860701
TZ-1-T0	1.93	0.740035	0.501733	5	5.5	9.65	1.75455	462179	2.16e-06	71245	0.0413222	0.958678	0.00475823	0.0441013	0.256902	0.0647765	0.295305	0.0573374	0.0413222	0.0363394	0.113706	0.0208576	0.00756544	0.00561443	0.0514141	0.000617587	0.0068496	0	0.000533371	0.000168433	2944	68301	1.03116e+08	2.07297e+08	4.13162e+08	1.70728e+07	3.96089e+08	81236.1	752931	4.38603e+06	1.10591e+06	5.04167e+06	978907	705484	620414	1.94128e+06	356097	129163	95853.8
TZ-2-T0	1.92	0.740035	0.499133	5	5.5	9.6	1.74545	462179	2.16e-06	71245	0.0438908	0.956109	0.00359323	0.0279177	0.340206	0.0293915	0.324711	0.0468103	0.0438908	0.0294056	0.102112	0.00421082	0.00464594	0.00209137	0.0410134	0.000126325	0.00807074	1.40361e-05	0.000112289	0	3127	68118	9.68209e+07	1.93634e+08	3.8794e+08	1.7027e+07	3.70913e+08	61182.1	475356	5.7927e+06	500450	5.52885e+06	797040	747329	500689	1.73867e+06	71697.7	79106.5	35609.9
TZ-3-T0	1.75	0.740035	0.454939	5	5.5	8.75	1.59091	462179	2.16e-06	71245	0.0405502	0.95945	0.00447751	0.040466	0.342789	0.0476525	0.23123	0.079388	0.0405502	0.0354551	0.101986	0.00809881	0.00884273	0.00571268	0.0533511	0.000940417	0.00895501	0	0.00112289	9.82525e-05	2889	68356	1.05163e+08	1.91696e+08	4.21367e+08	1.70865e+07	4.0428e+08	76505	691422	5.85707e+06	814214	3.95092e+06	1.35646e+06	692861	605804	1.74259e+06	138380	151091	97609.8
PF-1-T0	1.94	0.788387	0.410528	5	5.5	9.7	1.76364	462179	2.16e-06	71245	0.0316373	0.968363	0.00457576	0.0434276	0.248902	0.0472735	0.382048	0.0608604	0.0297845	0.0304021	0.0873465	0.00641449	0.00748123	0.00414064	0.0473437	0.000800056	0.00595129	2.80721e-05	0.000561443	8.42164e-05	2254	68991	1.67127e+08	2.74907e+08	6.69643e+08	2.11857e+07	6.48457e+08	96940.7	920044	5.27316e+06	1.00152e+06	8.09395e+06	1.28937e+06	631006	644090	1.8505e+06	135895	158495	87722.4
PF-2-T0	1.64	0.788387	0.347045	5	5.5	8.2	1.49091	462179	2.16e-06	71245	0.0238052	0.976195	0.00592322	0.0383746	0.307039	0.0379535	0.29334	0.0589936	0.0639203	0.0489578	0.0855218	0.00538985	0.00961471	0.00540389	0.0395677	0.00039301	0.0161415	5.61443e-05	0.000435118	7.01804e-05	1696	69549	2.2391e+08	3.11354e+08	8.9716e+08	2.13571e+07	8.75803e+08	126503	819569	6.55745e+06	810576	6.26487e+06	1.25993e+06	1.36515e+06	1.04559e+06	1.82649e+06	115111	205342	115411
PF-3-T0	1.78	0.788387	0.37667	5	5.5	8.9	1.61818	462179	2.16e-06	71245	0.0351183	0.964882	0.00717243	0.0400028	0.29574	0.0440171	0.270896	0.0728191	0.0659274	0.0386834	0.0794722	0.00825321	0.010106	0.00547407	0.0614359	0.000407046	0.00729876	2.80721e-05	0.000407046	5.61443e-05	2502	68743	1.5002e+08	2.26416e+08	6.01099e+08	2.11095e+07	5.79989e+08	151407	844441	6.24294e+06	929181	5.7185e+06	1.53718e+06	1.3917e+06	816589	1.67762e+06	174222	213332	115555
AL-1-T7	1.84	0.766279	0.430046	5	5.5	9.2	1.67273	462179	2.16e-06	71245	0.00199312	0.998007	0.00927784	0.0734227	0.0789389	0.289733	0.0161415	0.0793459	0.00202119	0.0621938	0.0200295	0.169191	0.0269072	0.0284511	0.144347	0.00899712	0.00384588	4.21082e-05	0.00456172	0.00534774	142	71103	2.47544e+09	4.26544e+09	9.91856e+09	1.97689e+07	9.89879e+09	183413	1.45149e+06	1.56053e+06	5.72769e+06	319099	1.56858e+06	39956.8	1.2295e+06	395961	3.34472e+06	531925	562447
AL-2-T7	1.94	0.766279	0.453418	5	5.5	9.7	1.76364	462179	2.16e-06	71245	0.00505299	0.994947	0.00774791	0.0634009	0.10506	0.343982	0.0228367	0.0656186	0.00505299	0.0719208	0.0235806	0.142101	0.03036	0.0154397	0.102898	0.00301776	0.0034248	0	0.00200716	0.000870237	360	70885	9.73431e+08	1.76848e+09	3.90032e+09	1.97083e+07	3.88062e+09	152698	1.24952e+06	2.07055e+06	6.7793e+06	450072	1.29323e+06	99585.7	1.41744e+06	464733	2.80057e+06	598344	304290
AL-3-T7	1.87	0.766279	0.437058	5	5.5	9.35	1.7	462179	2.16e-06	71245	0.00148782	0.998512	0.00965682	0.0716261	0.100849	0.298014	0.0193136	0.0765247	0.00148782	0.0601025	0.0291389	0.158523	0.0246754	0.0180504	0.132037	0.00411257	0.0106534	8.42164e-05	0.00273703	0.00124921	106	71139	3.31784e+09	5.81018e+09	1.32938e+10	1.97789e+07	1.32741e+10	191001	1.41669e+06	1.99469e+06	5.89439e+06	382003	1.51357e+06	29427.5	1.18876e+06	576335	3.13542e+06	488053	357017
TZ-1-T7	1.93	0.740035	0.501733	5	5.5	9.65	1.75455	462179	2.16e-06	71245	0.0297845	0.970215	0.0064987	0.0508667	0.335981	0.0601165	0.18348	0.0878939	0.0316373	0.0443259	0.108274	0.0100077	0.00868833	0.00676539	0.0654642	0.00105271	0.0077058	1.40361e-05	8.42164e-05	0.000140361	2122	69123	1.44781e+08	2.91059e+08	5.80107e+08	1.72782e+07	5.62829e+08	112286	878887	5.80516e+06	1.03871e+06	3.1702e+06	1.51865e+06	546637	765873	1.87079e+06	172916	150119	116894
TZ-2-T7	2.06	0.740035	0.535528	5	5.5	10.3	1.87273	462179	2.16e-06	71245	0.0639203	0.93608	0.00764966	0.0487894	0.338747	0.0632044	0.161274	0.0767352	0.0238052	0.0651695	0.119391	0.00993754	0.00983929	0.00588111	0.0695768	0.00115096	0.00923574	2.80721e-05	0.000378974	2.80721e-05	4554	66691	6.50893e+07	1.39665e+08	2.60799e+08	1.66703e+07	2.44128e+08	127522	813335	5.64701e+06	1.05364e+06	2.6885e+06	1.2792e+06	396840	1.0864e+06	1.99028e+06	165662	164024	98040
TZ-3-T7	1.82	0.740035	0.473137	5	5.5	9.1	1.65455	462179	2.16e-06	71245	0.0659274	0.934073	0.00534774	0.0457857	0.325468	0.0611973	0.212422	0.0796968	0.0351183	0.0504316	0.102323	0.00868833	0.00819707	0.00329848	0.0620254	0.00124921	0.00837954	0	0.000912345	4.21082e-05	4697	66548	6.29723e+07	1.1938e+08	2.52316e+08	1.66346e+07	2.35682e+08	88957.4	761625	5.41403e+06	1.01799e+06	3.53355e+06	1.32572e+06	584177	838908	1.7021e+06	144527	136355	54868.8
PF-1-T7	1.94	0.788387	0.410528	5	5.5	9.7	1.76364	462179	2.16e-06	71245	0.0325216	0.967478	0.00759352	0.0563548	0.311559	0.078209	0.168756	0.104793	0.0325216	0.0459401	0.0856762	0.00899712	0.0133623	0.00509509	0.0811425	0.000687768	0.0188926	4.21082e-05	0.000701804	0.000154397	2317	68928	1.62435e+08	2.67188e+08	6.5084e+08	2.11664e+07	6.29674e+08	160727	1.19283e+06	6.59456e+06	1.6554e+06	3.57194e+06	2.21809e+06	688363	972384	1.81345e+06	190436	282832	107845
PF-2-T7	1.98	0.788387	0.418993	5	5.5	9.9	1.8	462179	2.16e-06	71245	0.0445365	0.955464	0.0105692	0.0559899	0.300526	0.0729735	0.129567	0.129483	0.0445365	0.0442417	0.0905046	0.0110745	0.0148221	0.0113973	0.0843147	0.000926381	0.0166889	0.000729876	0.000280721	0	3173	68072	1.17141e+08	1.96657e+08	4.69357e+08	2.09035e+07	4.48453e+08	220932	1.17038e+06	6.28205e+06	1.5254e+06	2.7084e+06	2.70664e+06	930968	924806	1.89186e+06	231495	309834	238243
PF-3-T7	1.77	0.788387	0.374554	5	5.5	8.85	1.60909	462179	2.16e-06	71245	0.0516527	0.948347	0.00822514	0.0570286	0.333273	0.066938	0.185585	0.0849463	0.0516527	0.0366622	0.0832199	0.00741105	0.0103165	0.00546003	0.0692821	0.000645659	0.00764966	4.21082e-05	0.000491263	5.61443e-05	3680	67565	1.0025e+08	1.5045e+08	4.01679e+08	2.07478e+07	3.80931e+08	170654	1.18322e+06	6.91467e+06	1.38882e+06	3.85048e+06	1.76245e+06	1.07168e+06	760661	1.72663e+06	153763	214045	113284
AL-1-T30-AN	1.94	0.766279	0.453418	5	5.5	9.7	1.76364	462179	2.16e-06	71245	0.00216156	0.997838	0.00465998	0.0648607	0.080539	0.1984	0.00902519	0.0612113	0.00216156	0.0467682	0.0105411	0.115812	0.0193557	0.297719	0.0889466	0.100274	0.00157204	0	0.00644256	0.131616	154	71091	2.28216e+09	4.14612e+09	9.14414e+09	1.97656e+07	9.12437e+09	92107	1.28201e+06	1.5919e+06	3.92148e+06	178388	1.20988e+06	42724.3	924400	208351	2.28908e+06	382577	5.88459e+06
AL-2-T30-AN	1.78	0.766279	0.416023	5	5.5	8.9	1.61818	462179	2.16e-06	71245	0.000954453	0.999046	0.00585304	0.0705874	0.0754018	0.267724	0.0169275	0.0406344	0.000954453	0.062629	0.0154818	0.0858025	0.0230753	0.261492	0.0734367	0.097649	0.00227384	0	0.00348095	0.0300091	68	71177	5.17468e+09	8.62575e+09	2.07338e+10	1.97895e+07	2.0714e+10	115829	1.39689e+06	1.49216e+06	5.29812e+06	334986	804134	18888.1	1.23939e+06	306376	1.69799e+06	456648	5.17479e+06
AL-3-T30-AN	1.96	0.766279	0.458093	5	5.5	9.8	1.78182	462179	2.16e-06	71245	0.000449154	0.999551	0.00465998	0.0549372	0.0736753	0.241926	0.0117622	0.0415047	0.000449154	0.0632887	0.017517	0.10207	0.0166749	0.300933	0.0706014	0.113117	0.00617587	0.000168433	0.015173	0.0776054	32	71213	1.10018e+10	2.01935e+10	4.40817e+10	1.97995e+07	4.40619e+10	92265.1	1.08773e+06	1.45873e+06	4.79e+06	232886	821771	8893.02	1.25308e+06	346828	2.02094e+06	330153	5.95832e+06
TZ-1-T30-AN	1.84	0.740035	0.478336	5	5.5	9.2	1.67273	462179	2.16e-06	71245	0.00178258	0.998217	0	0.000547407	0.0115938	0.00158608	0.00562847	0.00117903	0.00178258	0.000673731	0.125047	9.82525e-05	0.0105832	0.840873	0.000407046	0.752207	0.0617587	0.000238613	0	0.00884273	127	71118	2.48892e+09	4.77024e+09	9.97256e+09	1.77769e+07	9.95479e+09	0	9731.2	206102	28195.5	100057	20959.5	31688.8	11976.9	2.22296e+06	1746.63	188137	1.49481e+07
TZ-2-T30-AN	1.74	0.740035	0.452339	5	5.5	8.7	1.58182	462179	2.16e-06	71245	0.00185276	0.998147	0.000126325	0.000898309	0.0252369	0.00141764	0.00939013	0.000898309	0.00185276	0.00130535	0.185725	0.000224577	0.0131658	0.759113	0.000645659	0.637631	0.145723	0.000364938	0.000112289	0.0189347	132	71113	2.39447e+09	4.33981e+09	9.59414e+09	1.77757e+07	9.57636e+09	2245.5	15968	448602	25199.5	166916	15968	32934.1	23203.5	3.30139e+06	3992.01	234031	1.34937e+07
TZ-3-T30-AN	1.87	0.740035	0.486135	5	5.5	9.35	1.7	462179	2.16e-06	71245	0.00144572	0.998554	1.40361e-05	0.000364938	0.0246193	0.00179662	0.005446	0.000814092	0.00144572	0.000842164	0.0955576	0.000168433	0.0113973	0.857085	0.000449154	0.478756	0.0749246	0.299081	5.61443e-05	0.0162397	103	71142	3.0699e+09	5.97966e+09	1.23004e+10	1.77829e+07	1.22826e+10	249.602	6489.66	437802	31949.1	96845.6	14476.9	25709	14976.1	1.69929e+06	2995.23	202677	1.52415e+07
PF-1-T30-AN	1.93	0.788387	0.408412	5	5.5	9.65	1.75455	462179	2.16e-06	71245	0.000940417	0.99906	0.000182469	0.00161415	0.0185978	0.00308794	0.00555828	0.00273703	0.000940417	0.00227384	0.0793178	0.000364938	0.00255457	0.880623	0.00214752	0.522745	0.0567057	0.119545	2.80721e-05	0.0319321	67	71178	5.80069e+09	9.49237e+09	2.32421e+10	2.18573e+07	2.32203e+10	3988.28	35280.9	406497	67493.9	121489	59824.1	20555	49700	1.73367e+06	7976.55	55835.9	1.9248e+07
PF-2-T30-AN	1.92	0.788387	0.406296	5	5.5	9.6	1.74545	462179	2.16e-06	71245	0.000828128	0.999172	0.000154397	0.000982525	0.0281283	0.00826725	0.00350902	0.00209137	0.000828128	0.00164222	0.0745175	0.000196505	0.0264299	0.851962	0.00129132	0.665548	0.0451119	0.104793	0	0.01245	59	71186	6.58797e+09	1.07248e+10	2.63966e+10	2.18597e+07	2.63747e+10	3375.07	21477.7	614877	180720	76706.2	45716.9	18102.7	35898.5	1.62893e+06	4295.55	577751	1.86237e+07
PF-3-T30-AN	1.84	0.788387	0.389367	5	5.5	9.2	1.67273	462179	2.16e-06	71245	0.0012071	0.998793	5.61443e-05	0.00162818	0.0176293	0.00522142	0.00454769	0.00266685	0.0012071	0.00108078	0.0714436	0.000519335	0.00110885	0.891263	0.00162818	0.69094	0.0475402	0.000449154	0	0.0429925	86	71159	4.51794e+09	7.04848e+09	1.81024e+10	2.18514e+07	1.80805e+10	1226.83	35578.2	385226	114096	99373.6	58274.6	26376.9	23616.6	1.56115e+06	11348.2	24230	1.94754e+07
																																						Archaea	Acidobacteriota	Actinobacteriota	Bacteroidota	Caldisericota	Chloroflexi	Deinococcota	Desulfobacterota	Firmicutes	Verrucomicrobiota	Alphaproteobacteria	Gammaproteobacteria
																																					Mean	Archaea 16S Genes	Acidobacteriota 16S Genes	Actinobacteriota 16S Genes	Bacteroidota 16S Genes	Caldisericota 16S Genes	Chloroflexi 16S Genes	Deinococcota 16S Genes	Desulfobacterota 16S Genes	Firmicutes 16S Genes	Verrucomicrobiota 16S Genes	Alphaproteobacteria 16S Genes	Gammaproteobacteria 16S Genes
																																					AL-T0	117162	2.09007e+06	1.47997e+06	5.66897e+06	299032	1.62793e+06	27854.8	1.00886e+06	293002	3.06026e+06	925227	580217
																																					TZ-T0	72974.4	639903	5.34526e+06	806859	4.84048e+06	1.04414e+06	715225	575636	1.80751e+06	188725	119787	76357.8
																																					PF-T0	124950	861351	6.02451e+06	913760	6.69244e+06	1.36216e+06	1.12928e+06	835425	1.78487e+06	141743	192390	106230
																																					AL-T7	175704	1.37256e+06	1.87526e+06	6.13379e+06	383725	1.45846e+06	56323.3	1.27857e+06	479010	3.09357e+06	539440	407918
																																					TZ-T7	109589	817949	5.62207e+06	1.03678e+06	3.13075e+06	1.37452e+06	509218	897059	1.85439e+06	161035	150166	89934.2
																																					PF-T7	184104	1.18214e+06	6.5971e+06	1.52321e+06	3.37694e+06	2.22906e+06	897004	885950	1.81065e+06	191898	268904	153124
																																					AL-T30-AN	100067	1.25554e+06	1.51426e+06	4.66987e+06	248753	945260	23501.8	1.13896e+06	287185	2.00267e+06	389793	5.67257e+06
																																					TZ-T30-AN	831.702	10729.6	364169	28448	121273	17134.8	30110.6	16718.8	2.40788e+06	2911.29	208282	1.45611e+07
																																					PF-T30-AN	2863.39	30778.9	468867	120770	99189.6	54605.2	21678.2	36405	1.64125e+06	7873.44	219272	1.91157e+07
[truncated: 7 more columns]

## Sheet: MG.Int.Stnd.Calculation
Supplemental Table. Metadata for each DNA sample in the metagenome (MG) dataset including the internal control addition of Thermus thermophilus genomic DNA prior to extraction, recovery of T. thermophilus sequences, and calculation of multiplier to calculate genes per g soil
Sample ID	Sample Name	Sample Layer	Sample Timepoint	Sample Replicate	Soil (g wet)	Soil Moisture (%)	Soil (g dry)	Target Tt (ng / g soil)	Tt Conc. (ng)	Tt Added (ng) (5.5 ng conc.)	Vol. Tthermo added (uL)	QC Seq Count (all)	% Tthermo in raw reads	% Non-Tthermo in raw reads	ss (QC Tthermo Count)	sp (Tthermo protein coding genes per genome)	sr (# recovered molecules of Tthermo genome) (ss/sp)	sa (# of molecules of internal standard genome added to sample) (QC Seq/Vol Tthermo added)	Multiplier to calculate genes per g soil (sa/(sr*soil g dry)
4009-KR-37	AL-T0-1	AL	T0	1	1.76	0.766279	0.411349	5	5.5	8.8	1.6	26591032	0.190786	99.8092	50732	2173	23.3465	4.25457e+07	4.4302e+06
4009-KR-38	AL-T0-2	AL	T0	2	1.8	0.766279	0.420697	5	5.5	9	1.63636	24402516	0.110972	99.889	27080	2173	12.462	3.99314e+07	7.6165e+06
4009-KR-39	AL-T0-3	AL	T0	3	1.89	0.766279	0.441732	5	5.5	9.45	1.71818	31506176	0.0926929	99.9073	29204	2173	13.4395	5.41333e+07	9.11849e+06
4009-KR-40	TZ-T0-1	TZ	T0	1	1.93	0.740035	0.501733	5	5.5	9.65	1.75455	21457868	1.62654	98.3735	349020	2173	160.617	3.76488e+07	467184
4009-KR-41	TZ-T0-2	TZ	T0	2	1.92	0.740035	0.499133	5	5.5	9.6	1.74545	20117148	1.23425	98.7657	248296	2173	114.264	3.51136e+07	615671
4009-KR-42	TZ-T0-3	TZ	T0	3	1.75	0.740035	0.454939	5	5.5	8.75	1.59091	23405568	1.30689	98.6931	305884	2173	140.766	3.72361e+07	581452
4009-KR-43	PF-T0-1	PF	T0	1	1.94	0.788387	0.410528	5	5.5	9.7	1.76364	22697624	1.00076	98.9992	227148	2173	104.532	4.00304e+07	932818
4009-KR-44	PF-T0-2	PF	T0	2	1.64	0.788387	0.347045	5	5.5	8.2	1.49091	21999776	0.720171	99.2798	158436	2173	72.9112	3.27997e+07	1.29625e+06
4009-KR-45	PF-T0-3	PF	T0	3	1.78	0.788387	0.37667	5	5.5	8.9	1.61818	25152520	0.744259	99.2557	187200	2173	86.1482	4.07014e+07	1.2543e+06
4009-KR-46	AL-T7-1	AL	T7	1	1.84	0.766279	0.430046	5	5.5	9.2	1.67273	31396496	0.125887	99.8741	39524	2173	18.1887	5.25178e+07	6.71413e+06
4009-KR-47	AL-T7-2	AL	T7	2	1.94	0.766279	0.453418	5	5.5	9.7	1.76364	27059132	0.260393	99.7396	70460	2173	32.4252	4.77225e+07	3.24594e+06
4009-KR-48	AL-T7-3	AL	T7	3	1.87	0.766279	0.437058	5	5.5	9.35	1.7	26420324	0.0989693	99.901	26148	2173	12.0331	4.49146e+07	8.54023e+06
4009-KR-49	TZ-T7-1	TZ	T7	1	1.93	0.740035	0.501733	5	5.5	9.65	1.75455	31431332	1.69806	98.3019	533724	2173	245.616	5.51477e+07	447505
4009-KR-50	TZ-T7-2	TZ	T7	2	2.06	0.740035	0.535528	5	5.5	10.3	1.87273	21901444	1.7915	98.2085	392364	2173	180.563	4.10154e+07	424166
4009-KR-51	TZ-T7-3	TZ	T7	3	1.82	0.740035	0.473137	5	5.5	9.1	1.65455	24265624	2.44576	97.5542	593480	2173	273.116	4.01486e+07	310697
4009-KR-52	PF-T7-1	PF	T7	1	1.94	0.788387	0.410528	5	5.5	9.7	1.76364	26391132	1.83889	98.1611	485304	2173	223.334	4.65444e+07	507656
4009-KR-53	PF-T7-2	PF	T7	2	1.98	0.788387	0.418993	5	5.5	9.9	1.8	30568660	1.9221	98.0779	587560	2173	270.391	55023588	485679
4009-KR-54	PF-T7-3	PF	T7	3	1.77	0.788387	0.374554	5	5.5	8.85	1.60909	25248496	2.00294	97.9971	505712	2173	232.725	4.06271e+07	466077
4009-KR-55	AL-T30-1	AL	T30	1	1.94	0.766279	0.453418	5	5.5	9.7	1.76364	27564348	0.155026	99.845	42732	2173	19.665	4.86135e+07	5.4521e+06
4009-KR-56	AL-T30-2	AL	T30	2	1.78	0.766279	0.416023	5	5.5	8.9	1.61818	28830268	0.123467	99.8765	35596	2173	16.381	4.66526e+07	6.84569e+06
4009-KR-57	AL-T30-3	AL	T30	3	1.96	0.766279	0.458093	5	5.5	9.8	1.78182	29567588	0.0953612	99.9046	28196	2173	12.9756	5.26841e+07	8.86335e+06
4009-KR-58	TZ-T30-1	TZ	T30	1	1.84	0.740035	0.478336	5	5.5	9.2	1.67273	24998116	0.313544	99.6865	78380	2173	36.0699	4.1815e+07	2.42356e+06
4009-KR-59	TZ-T30-2	TZ	T30	2	1.74	0.740035	0.452339	5	5.5	8.7	1.58182	28703240	0.268067	99.7319	76944	2173	35.4091	4.54033e+07	2.83471e+06
4009-KR-60	TZ-T30-3	TZ	T30	3	1.87	0.740035	0.486135	5	5.5	9.35	1.7	25548636	0.287953	99.712	73568	2173	33.8555	4.34327e+07	2.63895e+06
4009-KR-61	PF-T30-1	PF	T30	1	1.93	0.788387	0.408412	5	5.5	9.65	1.75455	28100652	0.182316	99.8177	51232	2173	23.5766	4.93039e+07	5.12036e+06
4009-KR-62	PF-T30-2	PF	T30	2	1.92	0.788387	0.406296	5	5.5	9.6	1.74545	28171324	0.219187	99.7808	61748	2173	28.416	4.91718e+07	4.25902e+06
4009-KR-63	PF-T30-3	PF	T30	3	1.84	0.788387	0.389367	5	5.5	9.2	1.67273	26916796	0.223935	99.7761	60276	2173	27.7386	4.50245e+07	4.16874e+06

## Sheet: MG.prok.KO.g.soil.annotated
KO	AL-T0-1	AL-T0-2	AL-T0-3	TZ-T0-1	TZ-T0-2	TZ-T0-3	PF-T0-1	PF-T0-2	PF-T0-3	AL-T7-1	AL-T7-2	AL-T7-3	TZ-T7-1	TZ-T7-2	TZ-T7-3	PF-T7-1	PF-T7-2	PF-T7-3	AL-T30-1	AL-T30-2	AL-T30-3	TZ-T30-1	TZ-T30-2	TZ-T30-3	PF-T30-1	PF-T30-2	PF-T30-3	KO_Symbol	KO_Function	Tier_II	Tier_III	Tier_IV
K00001	1512436109	2775948788	3108933098	1.15252e+08	1.21298e+08	1.4581e+08	2.07677e+08	2.19171e+08	2.97309e+08	2864331585	1147900817	3115575529	1.35239e+08	9.4692e+07	8.24715e+07	1.35582e+08	1.65598e+08	1.11089e+08	2187770138	3124770723	3640168328	1.40309e+08	2.72796e+08	4.03618e+08	5.4202e+08	5.60115e+08	4.00809e+08	E1.1.1.1, adh	alcohol dehydrogenase [EC:1.1.1.1]	Metabolism	Overview	01220 Degradation of aromatic compounds [PATH:ko01220]
K00002	2094320309	2493391498	3850877591	4.06151e+08	5.3219e+08	6.13169e+08	9.42034e+08	1322303353	1508723611	3769148658	1706516876	3919602088	6.19014e+08	4.18175e+08	351205420	4.91036e+08	3.97926e+08	4.96679e+08	2702003017	3806524751	4553179805	3.46633e+08	7.60823e+08	4.94505e+08	8.60009e+08	5.7624e+08	5.50115e+08	AKR1A1, adh	alcohol dehydrogenase (NADP+) [EC:1.1.1.2]	Metabolism	Overview	01220 Degradation of aromatic compounds [PATH:ko01220]
K00003	11296004699	13083603146	20205361027	9.94517e+08	1299953325	1482851328	2630401805	3711322246	3694885177	18625732886	8051899569	21530353542	1739699356	9.77187e+08	8.33951e+08	1713019537	1781335274	1565882319	15148906047	20418522570	26470874783	6498094125	9321543054	7799365583	16206679729	13527458672	12518783720	E1.1.1.3	homoserine dehydrogenase [EC:1.1.1.3]	Metabolism	Overview	01230 Biosynthesis of amino acids [PATH:ko01230]
K00004	1554984198	1651388203	2377209065	2.64211e+08	3.55981e+08	347686320	460369862	665150829	6.22272e+08	2050411830	1336194048	2951132715	3.08465e+08	203275140	1.67596e+08	2.9033e+08	2.55995e+08	2.39818e+08	1838458543	3446654392	4473240878	7.78881e+07	3.6788e+08	3.1612e+08	6.35885e+08	2.87582e+08	3.83046e+08	BDH, butB	(R,R)-butanediol dehydrogenase / meso-butanediol dehydrogenase / diacetyl reductase [EC:1.1.1.4 1.1.1.- 1.1.1.303]	Metabolism	Carbohydrate metabolism	00650 Butanoate metabolism [PATH:ko00650]
K00005	1.63552e+07	2.5704e+07	3.65266e+07	2.84344e+08	4.0154e+08	2.80289e+08	5.55915e+08	7.95153e+08	1118984847	1.49623e+08	3.81906e+07	4.86717e+07	4.03312e+08	190822064	1.45577e+08	2.56934e+08	3.09395e+08	2.65421e+08	6.4819e+07	3.16477e+07	1.33061e+08	1.91629e+08	3.8778e+08	263839188	6.3454e+08	5.33755e+08	5.29176e+08	gldA	glycerol dehydrogenase [EC:1.1.1.6]	Metabolism	Carbohydrate metabolism	00640 Propanoate metabolism [PATH:ko00640]
K00006	0	0	0	0	0	0	0	0	0	0	0	0	0	0	0	0	0	0	0	0	0	0	0	0	0	0	0	GPD1	glycerol-3-phosphate dehydrogenase (NAD+) [EC:1.1.1.8]	Metabolism	Lipid metabolism	00564 Glycerophospholipid metabolism [PATH:ko00564]
K00007	0	0	4.36255e+06	0	0	0	0	0	0	0	0	0	0	0	0	0	0	0	0	2.1085e+07	1.36442e+07	0	8.83085e+06	3.3051e+06	8.11807e+07	0	9.04171e+07	dalD	D-arabinitol 4-dehydrogenase [EC:1.1.1.11]	Metabolism	Carbohydrate metabolism	00040 Pentose and glucuronate interconversions [PATH:ko00040]
K00008	15612447488	18480649469	25427435464	2206613294	3399946236	3340183509	4667648227	6559987651	7736512633	25731260952	11071181014	28671577724	3376522234	2206199317	1734967712	4814846862	2893645908	2672271265	19075407446	25601248044	32976130345	1861383359	3932242932	3293814748	5410401683	3679058303	3149288443	SORD, gutB	L-iditol 2-dehydrogenase [EC:1.1.1.14]	Metabolism	Carbohydrate metabolism	00040 Pentose and glucuronate interconversions [PATH:ko00040]
K00009	9.13161e+08	6.34826e+08	1941220729	4.94372e+07	9.10864e+07	8.16251e+07	7.11279e+07	154720827	1.17077e+08	1013623737	5.20845e+08	1524119806	5.85339e+07	6.20539e+07	4.51582e+07	3.98524e+07	9.48882e+07	4.27362e+07	6.41025e+08	931739966	1298744878	1.34815e+07	1.27267e+08	160501123	1.41249e+08	1.64474e+08	1.10505e+08	mtlD	mannitol-1-phosphate 5-dehydrogenase [EC:1.1.1.17]	Metabolism	Carbohydrate metabolism	00051 Fructose and mannose metabolism [PATH:ko00051]
K00010	12529914557	15407346506	21332943346	5.48876e+08	5.68499e+08	5.93108e+08	8.03961e+08	1055501078	1439206980	22886718706	9978381626	23849941581	572967929	5.09431e+08	3.1667e+08	5.20204e+08	626758457	4.93002e+08	14275249692	19057113270	26825334075	9.34366e+08	2103227024	2671274825	3371561264	2906497509	2296117085	iolG	myo-inositol 2-dehydrogenase / D-chiro-inositol 1-dehydrogenase [EC:1.1.1.18 1.1.1.369]	Metabolism	Carbohydrate metabolism	00562 Inositol phosphate metabolism [PATH:ko00562]
K00011	0	0	0	0	0	0	0	0	0	0	0	0	0	0	0	0	0	0	0	0	0	0	0	0	0	0	0	AKR1B	aldehyde reductase [EC:1.1.1.21]	Metabolism	Carbohydrate metabolism	00040 Pentose and glucuronate interconversions [PATH:ko00040]
K00012	11512157568	15237333364	22312870871	1073384782	1252692412	1561960250	2086222646	2879542549	3025704696	20456682623	8929537355	22386774672	1776242065	9.4006e+08	8.11006e+08	1501128790	1755310733	1232098895	16643707599	24538743924	28190769641	19112031095	23015138377	16898361487	38458127254	36183027042	28794276409	UGDH, ugd	UDPglucose 6-dehydrogenase [EC:1.1.1.22]	Metabolism	Carbohydrate metabolism	00040 Pentose and glucuronate interconversions [PATH:ko00040]
K00013	9873326390	11454251358	16215990564	8.66467e+08	1124512526	1307782478	2094895797	13083109057	4094902048	16753469348	7185231877	17225678399	1269714542	8.81026e+08	6.61579e+08	1453143363	1412563157	1310409382	14361097756	19760344679	22469459167	8121048865	10719785429	8693258561	17996547703	16597911805	14983727587	hisD	histidinol dehydrogenase [EC:1.1.1.23]	Metabolism	Overview	01230 Biosynthesis of amino acids [PATH:ko01230]
K00014	8821057591	10744145139	14404658248	9.49124e+08	1391865494	1611583806	2364459138	2909354701	3313264374	14175998174	7246197430	16049357331	1237154074	8.61618e+08	6.73751e+08	1358488582	1414433259	1183527048	12017458662	18321829614	22198908371	6915452631	10465376834	8407129160	17064711012	15557065286	14767676101	aroE	shikimate dehydrogenase [EC:1.1.1.25]	Metabolism	Overview	01230 Biosynthesis of amino acids [PATH:ko01230]
K00015	3987331194	4989959823	6225482349	1.11231e+08	1.59327e+08	1.75239e+08	2.30205e+08	369428060	3.73611e+08	5106091864	2294575836	5440839044	1.10627e+08	9.77254e+07	8.82279e+07	1.34274e+08	1.56794e+08	9.5093e+07	3603041909	6259652909	7076653226	3.13266e+08	4.38544e+08	4.15942e+08	8.10201e+08	1097987963	4.03005e+08	gyaR	glyoxylate reductase [EC:1.1.1.26]	Metabolism	Carbohydrate metabolism	00630 Glyoxylate and dicarboxylate metabolism [PATH:ko00630]
K00016	3630024738	4526562153	6192686430	4.68877e+08	5.28734e+08	6.23952e+08	1249685127	1521206243	1800870916	6875714140	2792314228	7336670376	6.40305e+08	3.80506e+08	5.92349e+08	5.9907e+08	5.05042e+08	5.29383e+08	4468896735	5645543732	5748565420	4.61423e+08	1161407261	8.60532e+08	1435067055	1007959810	9.93353e+08	LDH, ldh	L-lactate dehydrogenase [EC:1.1.1.27]	Metabolism	Carbohydrate metabolism	00010 Glycolysis / Gluconeogenesis [PATH:ko00010]
K00018	1194485939	1495806622	2627425126	4.25266e+07	6.82511e+07	7.02177e+07	7.05736e+07	1.07336e+08	9.27085e+07	2781727166	1010296244	2350714048	4.83211e+07	4.20771e+07	3.14693e+07	4.26038e+07	4.26555e+07	3.56636e+07	1283262009	1456193834	2545778620	3.03176e+08	8.17894e+08	9.17133e+08	2431440084	6.46263e+08	1882517346	hprA	glycerate dehydrogenase [EC:1.1.1.29]	Metabolism	Overview	01200 Carbon metabolism [PATH:ko01200]
K00019	1230259869	1482660041	2450760982	5.92745e+07	4.90651e+07	1.16269e+08	1.14236e+08	1.34072e+08	1.38076e+08	1544204564	999497141	1764057076	6.87081e+07	3.72035e+07	4.36393e+07	9.42447e+08	1.02741e+08	8.09145e+07	2812092957	5333834874	5894224396	5384158947	7254587712	6399571588	11990733560	11897693219	10494091185	E1.1.1.30, bdh	3-hydroxybutyrate dehydrogenase [EC:1.1.1.30]	Metabolism	Carbohydrate metabolism	00650 Butanoate metabolism [PATH:ko00650]
K00020	6046863707	7056339061	10618555622	4.17966e+08	5.32117e+08	684588391	1179630025	1513725210	2166155787	8687310981	5038109574	10665913451	7.11401e+08	3.93767e+08	3.37835e+08	7.9308e+08	6.79185e+08	7.11694e+08	9650074224	18621025784	19064976927	11412047786	14559211390	12237704254	21478816620	23945082737	18890947656	mmsB, HIBADH	3-hydroxyisobutyrate dehydrogenase [EC:1.1.1.31]	Metabolism	Amino acid metabolism	00280 Valine, leucine and isoleucine degradation [PATH:ko00280]
K00021	1048102985	1620421604	1909433484	1.32302e+08	2.15755e+08	2.53211e+08	3.61867e+08	4.5349e+08	4.63789e+08	1593129428	8.03652e+08	1640221324	1.61971e+08	1.4982e+08	125518202	2.43637e+08	2.51269e+08	1.86704e+08	1382658520	1620485124	1891696661	8.3265e+07	8.93289e+07	8.52118e+07	3.58634e+08	2.19315e+08	1.32005e+08	HMGCR	hydroxymethylglutaryl-CoA reductase (NADPH) [EC:1.1.1.34]	Metabolism	Metabolism of terpenoids and polyketides	00900 Terpenoid backbone biosynthesis [PATH:ko00900]
K00022	0	0	0	0	0	0	0	0	0	0	0	0	0	0	0	0	0	0	0	0	0	0	0	0	0	0	0	HADH	3-hydroxyacyl-CoA dehydrogenase [EC:1.1.1.35]	Metabolism	Overview	01212 Fatty acid metabolism [PATH:ko01212]
K00023	1660214350	2505934369	3538253697	3.0993e+07	2.67866e+07	2.85622e+07	3.49008e+07	3.39378e+07	5.04261e+07	2047768715	1335238027	2771575521	1.90639e+07	1.38691e+07	1.23651e+07	1.64391e+07	3.75576e+07	1.36862e+07	2388491850	4981785175	6771744174	5685132421	6984722029	6114294104	13043675568	10998600594	10836836759	phbB	acetoacetyl-CoA reductase [EC:1.1.1.36]	Metabolism	Overview	01200 Carbon metabolism [PATH:ko01200]
K00024	7529182884	9230680368	14962427540	5.31205e+08	6.05343e+08	7.90797e+08	1192284386	1637318269	2050593090	12911446048	5429381285	14609406894	7.55348e+08	4.68116e+08	3.85032e+08	7.1555e+08	717095888	673741311	10977716218	15446035986	19949086846	6059892092	7894330381	6420797020	13594704331	11199139110	11748858471	mdh	malate dehydrogenase [EC:1.1.1.37]	Metabolism	Overview	01200 Carbon metabolism [PATH:ko01200]
K00025	0	0	0	0	0	0	0	0	0	0	0	0	0	0	0	0	0	0	0	0	0	0	0	0	0	0	0	MDH1	malate dehydrogenase [EC:1.1.1.37]	Metabolism	Overview	01200 Carbon metabolism [PATH:ko01200]
K00026	0	0	0	0	0	0	0	0	0	0	0	0	0	0	0	0	0	0	0	0	0	0	0	0	0	0	0	MDH2	malate dehydrogenase [EC:1.1.1.37]	Metabolism	Overview	01200 Carbon metabolism [PATH:ko01200]
K00027	6426064335	8232162969	11995351732	5.55588e+08	7.24938e+08	7.14798e+08	1347884238	1616816328	1841739179	12305273029	6183126023	14354634047	6.75191e+08	5.34665e+08	4.04943e+08	977549585	974101916	939318626	8647451918	14288111499	18059109903	6.92753e+08	7.38323e+08	1402862484	2794187464	2281809634	1095545178	ME2, sfcA, maeA	malate dehydrogenase (oxaloacetate-decarboxylating) [EC:1.1.1.38]	Metabolism	Overview	01200 Carbon metabolism [PATH:ko01200]
K00028	0	0	0	0	0	0	0	0	0	0	0	0	0	0	0	0	0	0	0	0	0	0	0	0	0	0	0	E1.1.1.39	malate dehydrogenase (decarboxylating) [EC:1.1.1.39]	Metabolism	Overview	01200 Carbon metabolism [PATH:ko01200]
K00029	7978705030	10639309011	14876250449	2.00625e+08	2.31796e+08	3.13298e+08	716909843	6.55786e+08	6.19416e+08	12146924927	5409357938	13311824716	1.59452e+08	1.98989e+08	2.537e+08	2.52849e+08	4.40389e+08	168608652	12014261695	17049441616	21222406523	13997713690	18027534265	13184631056	28131147116	29419590545	24909256434	E1.1.1.40, maeB	malate dehydrogenase (oxaloacetate-decarboxylating)(NADP+) [EC:1.1.1.40]	Metabolism	Overview	01200 Carbon metabolism [PATH:ko01200]
K00030	4873931092	5822084035	8805735358	3.91858e+08	5.35654e+08	5.81905e+08	1039672061	1151247121	1279297699	8030010059	3407568949	9077619766	4.51977e+08	4.02822e+08	3.51041e+08	6.95977e+08	7.48725e+08	6.19441e+08	5196760668	6924953987	7886434029	5.7915e+08	8.16094e+08	7.72991e+08	1392360656	1293579250	1427951106	IDH3	isocitrate dehydrogenase (NAD+) [EC:1.1.1.41]	Metabolism	Overview	01200 Carbon metabolism [PATH:ko01200]
K00031	9788105087	13231249629	19997377058	7.14154e+08	8.37156e+08	9.50426e+08	1534132908	2285231551	2567970150	17152167703	7509712661	17950391212	9.14019e+08	6.81552e+08	4.72597e+08	1090694828	9.78453e+08	7.92405e+08	13128375753	18932944961	24789130880	6644513926	9186241023	8278639492	18657816217	13576515427	13117114339	IDH1, IDH2, icd	isocitrate dehydrogenase [EC:1.1.1.42]	Metabolism	Overview	01200 Carbon metabolism [PATH:ko01200]
K00032	3.48998e+07	2.14091e+07	5.72904e+07	3.44799e+06	0	0	0	0	1.05544e+06	1.14025e+08	2.07315e+07	7.66138e+07	0	671445	0	0	0	0	6.07357e+08	9.36547e+08	1116968442	4.68785e+08	1259704173	2050101835	3349758641	2987910337	1252181538	E1.1.1.43	phosphogluconate 2-dehydrogenase [EC:1.1.1.43]	Metabolism	Carbohydrate metabolism	00030 Pentose phosphate pathway [PATH:ko00030]
K00033	14422329060	18113415278	49285813145	1104647889	1378244445	1737742448	2615405099	3717822725	4219644792	24771444556	11020981977	27207070678	1574350905	1453132715	8.64155e+08	1659330382	1549015917	1525675981	18507579382	26347308224	34710436362	2885969789	5130978307	4713905609	8028671873	7042312544	6220059817	PGD, gnd, gntZ	6-phosphogluconate dehydrogenase [EC:1.1.1.44 1.1.1.343]	Metabolism	Overview	01200 Carbon metabolism [PATH:ko01200]
K00034	1403555849	1865106115	2285049578	1.54004e+08	2.30193e+08	2.77127e+08	4.56371e+08	4.7336e+08	6.94999e+08	2515240869	901624895	2897153333	2.29482e+08	1.64271e+08	142584198	3.22358e+08	3.63868e+08	3.05737e+08	2088158376	2576828853	3376019969	1326650210	1587513417	1529525435	4872198325	2549069643	3962390714	gdh	glucose 1-dehydrogenase [EC:1.1.1.47]	Metabolism	Overview	01200 Carbon metabolism [PATH:ko01200]
K00035	0	6.77045e+06	1.60072e+07	0	0	0	0	0	1.31118e+06	0	2.95576e+06	7.75341e+06	0	0	0	513069	0	0	5.02835e+06	0	0	9.1329e+07	9.93422e+07	1.77578e+08	4.00011e+08	4.50935e+08	0	gal	D-galactose 1-dehydrogenase [EC:1.1.1.48]	Metabolism	Carbohydrate metabolism	00052 Galactose metabolism [PATH:ko00052]
K00036	14617032648	21465932724	30294670928	8.2882e+08	8.75324e+08	1223680337	1881356481	2617544647	2945078720	26814979803	11155506115	28102608325	1097270319	6.86536e+08	6.52775e+08	1320844835	1409951592	1334453013	22017172591	29067853825	37504014875	7877530413	11305558983	9483277260	18659656654	16430480470	15911463807	G6PD, zwf	glucose-6-phosphate 1-dehydrogenase [EC:1.1.1.49 1.1.1.363]	Metabolism	Overview	01200 Carbon metabolism [PATH:ko01200]
K00037	0	0	0	0	0	0	0	0	0	0	0	0	0	0	0	0	0	0	0	0	0	0	0	0	0	0	0	AKR1C4	3alpha-hydroxysteroid 3-dehydrogenase / chlordecone reductase [EC:1.1.1.50 1.1.1.357 1.1.1.225]	Metabolism	Lipid metabolism	00120 Primary bile acid biosynthesis [PATH:ko00120]
K00038	8.28956e+08	9.34732e+08	830316650	3.36213e+07	6.33145e+07	7.87493e+07	1.53287e+08	1.12853e+08	1.42851e+08	7.96665e+08	5.29534e+08	9.91623e+08	7.8612e+07	4.21489e+07	3.52128e+07	1.31083e+08	1.25684e+08	1.21474e+08	6.07159e+08	1982530430	2065213427	5.34568e+07	5.11168e+07	1.42697e+08	1.30199e+08	3.16679e+08	1.12746e+08	E1.1.1.53	3alpha(or 20beta)-hydroxysteroid dehydrogenase [EC:1.1.1.53]	Metabolism	Lipid metabolism	00140 Steroid hormone biosynthesis [PATH:ko00140]
K00039	0	3.4957e+07	4.28176e+07	1.03038e+07	1.93173e+07	1.49296e+07	2.00098e+06	2.84283e+06	8.17276e+06	0	9.48764e+06	8.29583e+06	1.20812e+07	1.33885e+07	1.30179e+07	548963	988383	0	1.06529e+07	0	1.78553e+07	1.73455e+07	8.35214e+07	1.2052e+08	3.14197e+07	5.11335e+06	3.09561e+07	rbtD	ribitol 2-dehydrogenase [EC:1.1.1.56]	Metabolism	Carbohydrate metabolism	00040 Pentose and glucuronate interconversions [PATH:ko00040]
K00040	8.22714e+08	9.18026e+08	1472992850	3.9065e+08	4.23652e+08	6.13863e+08	9.22057e+08	1298979834	1649782105	1872245447	1161753590	2370449037	6.4617e+08	3.26634e+08	3.13129e+08	5.99653e+08	4.78971e+08	5.30251e+08	2362303523	3925845643	4317397347	722780971	1432730655	1059328165	1795041033	1684451239	1813577168	uxuB	fructuronate reductase [EC:1.1.1.57]	Metabolism	Carbohydrate metabolism	00040 Pentose and glucuronate interconversions [PATH:ko00040]
K00041	1.64611e+08	2.54247e+08	478308511	1.64483e+06	0	0	0	0	0	3.67594e+08	1.24628e+08	4.1901e+08	1.19596e+06	0	0	0	507438	0	4.15682e+08	5.56795e+08	6.27379e+08	1.54714e+08	676442084	5.11282e+08	1394166803	7.09321e+08	4.27985e+08	uxaB	tagaturonate reductase [EC:1.1.1.58]	Metabolism	Carbohydrate metabolism	00040 Pentose and glucuronate interconversions [PATH:ko00040]
K00042	2819187177	3258648916	4568007175	3.29083e+08	5.45039e+08	4.72555e+08	7.53836e+08	1163559451	1138449244	4712788804	2160862531	4720732202	5.28603e+08	3.8312e+08	2.76687e+08	5.31095e+08	5.3048e+08	4.97608e+08	3856160583	4941297821	6067679418	7.67649e+08	1463461996	2215641500	2745747256	2657808745	2876295122	garR, glxR	2-hydroxy-3-oxopropionate reductase [EC:1.1.1.60]	Metabolism	Carbohydrate metabolism	00630 Glyoxylate and dicarboxylate metabolism [PATH:ko00630]
K00043	186542599	1.75105e+08	3.18779e+08	2.9692e+06	0	811110	0	1.82271e+06	0	4.3917e+08	1.42258e+08	3.98273e+08	0	593494	0	1.27654e+06	1.9329e+06	329571	1367588074	2082695056	2590076457	6064241909	6993194216	5252217095	10080104935	10993047886	9239056401	gbd	4-hydroxybutyrate dehydrogenase [EC:1.1.1.61]	Metabolism	Overview	01200 Carbon metabolism [PATH:ko01200]
K00044	0	0	0	0	0	0	0	0	0	0	0	0	0	0	0	0	0	0	0	0	0	0	0	0	0	0	0	HSD17B1	17beta-estradiol 17-dehydrogenase [EC:1.1.1.62]	Metabolism	Lipid metabolism	00140 Steroid hormone biosynthesis [PATH:ko00140]
K00045	540742737	7.81021e+08	1063404232	6.30709e+07	9.81615e+07	1.18661e+08	2.58953e+08	1.85512e+08	2.68994e+08	1209964928	1318602321	2181052626	9.2094e+07	6.52924e+07	5.88433e+07	1.82066e+08	2.27181e+08	2.12614e+08	9.61811e+08	2580724641	3542573939	5.46545e+07	1.01585e+08	3.69713e+08	1479980205	5.21908e+08	1.33507e+08	E1.1.1.67, mtlK	mannitol 2-dehydrogenase [EC:1.1.1.67]	Metabolism	Carbohydrate metabolism	00051 Fructose and mannose metabolism [PATH:ko00051]
K00048	1.08296e+08	1.1712e+08	6.61721e+07	2.29745e+08	3.1324e+08	3.90943e+08	546256912	9.65848e+08	1233700032	1.37906e+08	9.27212e+07	6.93392e+07	3.74073e+08	2.35154e+08	1.94113e+08	3.61862e+08	2.33505e+08	3.30697e+08	7.41711e+07	2.36762e+08	1.91837e+08	2.36294e+08	6.40316e+08	4.87671e+08	6.77539e+08	4.75093e+08	2.99645e+08	fucO	lactaldehyde reductase [EC:1.1.1.77]	Metabolism	Carbohydrate metabolism	00630 Glyoxylate and dicarboxylate metabolism [PATH:ko00630]
K00049	0	0	0	0	0	0	0	0	0	0	0	0	0	0	0	0	0	0	0	0	0	0	0	0	0	0	0	GRHPR	glyoxylate/hydroxypyruvate reductase [EC:1.1.1.79 1.1.1.81]	Metabolism	Carbohydrate metabolism	00620 Pyruvate metabolism [PATH:ko00620]
K00050	1.59715e+08	2.38127e+08	3.53966e+08	2.06839e+06	0	3.86127e+06	0	0	0	2.41458e+08	1.07454e+08	2.78773e+08	1.34464e+06	0	981015	0	384543	1.54207e+06	1126030490	1731346690	1530962006	5547033630	7372894510	5076300690	9287584896	9263207802	7968649336	ttuD	hydroxypyruvate reductase [EC:1.1.1.81]	Metabolism	Carbohydrate metabolism	00630 Glyoxylate and dicarboxylate metabolism [PATH:ko00630]
K00051	0	0	0	0	0	0	0	0	0	0	0	0	0	0	0	0	0	0	0	0	0	0	0	0	0	0	0	E1.1.1.82	malate dehydrogenase (NADP+) [EC:1.1.1.82]	Metabolism	Overview	01200 Carbon metabolism [PATH:ko01200]
K00052	10921300678	14687311020	22232297532	8.66701e+08	1181926294	1262109949	1978278698	2862914518	3377840136	19313833521	8462378557	21906697911	1234863181	832740867	7.78567e+08	1282009422	1309290453	1224169710	16120812658	23448719015	29019799317	7664920611	10352518580	8222108340	16870514811	14659280895	13724672476	leuB, IMDH	3-isopropylmalate dehydrogenase [EC:1.1.1.85]	Metabolism	Overview	01210 2-Oxocarboxylic acid metabolism [PATH:ko01210]
K00053	10825732463	12521980442	18912890665	9.12887e+08	1259175294	1427589677	1971038823	2890130597	3237323850	18765534843	7677034383	18608322650	1253621298	8.91702e+08	7.49219e+08	1504583423	1529636363	1240764539	13777830366	18045017036	25666149451	7017719116	9292954136	8266880199	15941797484	14028218205	13361470212	ilvC	ketol-acid reductoisomerase [EC:1.1.1.86]	Metabolism	Overview	01210 2-Oxocarboxylic acid metabolism [PATH:ko01210]
K00054	5.09145e+08	7.61042e+08	1389549990	3.75523e+07	6.08594e+07	6.207e+07	1.26339e+08	108887414	9.12797e+07	1363661125	4.40364e+08	1337320038	4.65724e+07	4.76685e+07	4.86809e+07	4.41836e+07	7.97904e+07	2.39196e+07	8.17619e+08	1089889781	1233334823	6.33606e+06	1.05835e+07	1.69783e+07	267768201	5.97494e+07	7.25909e+06	mvaA	hydroxymethylglutaryl-CoA reductase [EC:1.1.1.88]	Metabolism	Metabolism of terpenoids and polyketides	00900 Terpenoid backbone biosynthesis [PATH:ko00900]
K00055	5.52347e+08	5.21141e+08	6.19889e+08	1.89005e+07	2.86842e+07	4.30856e+07	5.13377e+07	9.27882e+07	1.63915e+08	6.10411e+08	5.03681e+08	9.48386e+08	1.55208e+07	2.32311e+07	2.00912e+07	3.46239e+07	5.47655e+07	1.04753e+07	7.65833e+08	1299164060	1785131423	1.7758e+08	2.6175e+08	5.08867e+08	4.06196e+08	5.55534e+08	9.78316e+08	E1.1.1.90	aryl-alcohol dehydrogenase [EC:1.1.1.90]	Metabolism	Overview	01220 Degradation of aromatic compounds [PATH:ko01220]
K00057	7269219852	8264715985	10775047675	1151118445	1515204015	1425894081	5490587107	3086115952	3956746651	11666734704	5490265126	12841647863	2001409449	996747828	8.58985e+08	1781795417	1256726992	1401708948	10075305619	14475623950	19301188719	6723978990	9757454620	7909213903	14904227680	13337983310	12163956261	gpsA	glycerol-3-phosphate dehydrogenase (NAD(P)+) [EC:1.1.1.94]	Metabolism	Lipid metabolism	00564 Glycerophospholipid metabolism [PATH:ko00564]
K00058	17721578585	23258350062	33252004379	1568656698	2195284216	2358311655	3569816163	4976067009	6285516981	32179721446	14123884959	34095925347	2053495091	1477797072	1307884564	2310532021	2486903734	2184991243	24525476185	36149063570	45316827044	12559588768	16227291052	13260993519	27004080618	25612800554	21519006901	serA, PHGDH	D-3-phosphoglycerate dehydrogenase / 2-oxoglutarate reductase [EC:1.1.1.95 1.1.1.399]	Metabolism	Overview	01200 Carbon metabolism [PATH:ko01200]
K00059	33131797938	41080321368	61946089968	3621613451	4659820274	4675835611	6626672094	8590891942	10211856494	54229534445	26045826766	61401033551	5973686324	2944893426	2497474015	4403211058	4168167284	3979561547	47180614881	73815779193	87048791643	44212844501	56383430978	46660778387	94095372562	96283358753	73800297030	fabG	3-oxoacyl-[acyl-carrier protein] reductase [EC:1.1.1.100]	Metabolism	Overview	01212 Fatty acid metabolism [PATH:ko01212]
K00060	5952095969	7381181452	10399825488	1046070145	1244747309	1268120315	1928991324	2327926913	2966364128	10775708016	5286580772	12113707694	1695675154	9.15527e+08	7.32411e+08	1403738595	1251304103	1201113809	7211300306	9534235413	13226716614	3.34871e+08	8.12762e+08	5.28683e+08	1572253883	1061055365	847763480	tdh	threonine 3-dehydrogenase [EC:1.1.1.103]	Metabolism	Amino acid metabolism	00260 Glycine, serine and threonine metabolism [PATH:ko00260]
K00061	0	0	0	0	0	0	0	0	0	0	0	0	0	0	0	0	0	0	0	0	0	0	0	0	0	0	0	RDH5	11-cis-retinol dehydrogenase [EC:1.1.1.315]	Metabolism	Metabolism of cofactors and vitamins	00830 Retinol metabolism [PATH:ko00830]
K00064	2558926947	2470826484	3987137940	8.17175e+07	9.84675e+07	1.42806e+08	1.3796e+08	1.94235e+08	1.87289e+08	3204426131	2570686187	4462278342	1.07863e+08	1.51753e+08	7.02012e+07	7.46325e+07	129752012	9.77723e+07	2616223502	6098805997	6902760253	2.35221e+08	3.3091e+08	2.37253e+08	8.84598e+08	1047877993	3.35539e+08	E1.1.1.122	D-threo-aldose 1-dehydrogenase [EC:1.1.1.122]	Metabolism	Carbohydrate metabolism	00051 Fructose and mannose metabolism [PATH:ko00051]
K00065	3214943333	4518112174	6490003304	4.05035e+08	6.50333e+08	4.96773e+08	6.82311e+08	8.3774e+08	1048790031	5306435366	2747012652	6795462416	5.2134e+08	4.64541e+08	3.11851e+08	4.49173e+08	396675415	3.98075e+08	4145247463	6111069855	7293218351	4.93602e+08	1029583549	9.44324e+08	1606804719	1494862160	9.53299e+08	kduD	2-deoxy-D-gluconate 3-dehydrogenase [EC:1.1.1.125]	Metabolism	Carbohydrate metabolism	00040 Pentose and glucuronate interconversions [PATH:ko00040]
K00066	9.40119e+08	1157406788	1755311064	4.9774e+07	3.71171e+07	6.12683e+07	1.13544e+08	2.34079e+08	1.36512e+08	1590430374	791332970	1393287555	6.56772e+07	3.56789e+07	2.78182e+07	3.56681e+08	9.4015e+07	5.83689e+07	6.10265e+08	1263151512	2232742166	1.30033e+08	3.2309e+08	3.33234e+08	9.11797e+08	4.47336e+08	3.47994e+08	algD	GDP-mannose 6-dehydrogenase [EC:1.1.1.132]	Metabolism	Carbohydrate metabolism	00051 Fructose and mannose metabolism [PATH:ko00051]
K00067	12584754205	14104112735	19143242459	2926625331	3730934228	3263214455	4560025305	6143426986	7539672408	20172186996	9764757762	22687657925	5566272564	2396744871	2031877634	3327499101	2585426788	2684537273	14973753099	22244306981	26718009153	8212053946	11209155426	10239501572	20367250443	16424769768	16268704074	rfbD, rmlD	dTDP-4-dehydrorhamnose reductase [EC:1.1.1.133]	Metabolism	Metabolism of terpenoids and polyketides	00523 Polyketide sugar unit biosynthesis [PATH:ko00523]
K00068	1071174175	1102409617	1264324603	6.89167e+07	6.46521e+07	7.58736e+07	5.76547e+07	1.16107e+08	7.7183e+07	2040056479	6.63038e+08	1653598121	6.45768e+07	4.3343e+07	43599046	4.15887e+07	4.34996e+07	3.99299e+07	1023023457	1638017012	1626459964	6.11635e+07	5.4356e+07	7.90711e+07	1.07328e+08	4.50244e+07	5.59935e+07	srlD	sorbitol-6-phosphate 2-dehydrogenase [EC:1.1.1.140]	Metabolism	Carbohydrate metabolism	00051 Fructose and mannose metabolism [PATH:ko00051]
K00070	0	0	0	0	0	0	0	0	0	0	0	0	0	0	0	0	0	0	0	0	0	0	0	0	0	0	0	HSD3B	3beta-hydroxy-Delta5-steroid dehydrogenase / steroid Delta-isomerase [EC:1.1.1.145 5.3.3.1]	Metabolism	Lipid metabolism	00140 Steroid hormone biosynthesis [PATH:ko00140]
K00071	0	0	0	0	0	0	0	0	0	0	0	0	0	0	0	0	0	0	0	0	0	0	0	0	0	0	0	HSD11B2	corticosteroid 11-beta-dehydrogenase isozyme 2 [EC:1.1.1.-]	Metabolism	Lipid metabolism	00140 Steroid hormone biosynthesis [PATH:ko00140]
K00072	0	0	0	0	0	0	0	0	0	0	0	0	0	0	0	0	0	0	0	0	0	0	0	0	0	0	0	SPR	sepiapterin reductase [EC:1.1.1.153]	Metabolism	Metabolism of cofactors and vitamins	00790 Folate biosynthesis [PATH:ko00790]
K00073	1.12848e+08	8.89915e+07	1.33326e+08	1.01586e+07	2.28285e+07	1.61436e+07	2.67164e+06	9.2241e+06	1.0089e+07	1.6176e+08	8.88593e+07	1.45091e+08	1.09795e+07	1.71701e+07	1.27392e+07	2.2642e+06	1.73805e+06	962150	2.41246e+08	3.17648e+08	406244308	5.976e+07	1.59228e+08	1.41762e+08	3.83439e+08	4.18636e+08	1.66304e+08	allD	ureidoglycolate dehydrogenase (NAD+) [EC:1.1.1.350]	Metabolism	Nucleotide metabolism	00230 Purine metabolism [PATH:ko00230]
K00074	12581950406	15851332296	23465905187	1415873671	1906141600	1780623478	2959575273	4134967405	4603753502	19149981304	10889959885	24013587497	2147157617	1241568633	1074614600	2143613039	2890055857	1756336987	17882077121	28005647908	33730023214	23412193543	27829573473	19181780658	39946802682	39563686075	37594720926	paaH, hbd, fadB, mmgB	3-hydroxybutyryl-CoA dehydrogenase [EC:1.1.1.157]	Metabolism	Carbohydrate metabolism	00650 Butanoate metabolism [PATH:ko00650]
K00075	8511561241	8973174237	12336710800	1211423307	1600357744	1564125295	2211926183	3078920750	4022001754	11742930903	5770420240	14311906074	1963457496	1178226461	8.595e+08	1417290325	1335198999	1341760220	9885206220	15120534851	18367863021	6644914334	8781912575	7275586244	15998581841	13048703595	11929841386	murB	UDP-N-acetylmuramate dehydrogenase [EC:1.3.1.98]	Metabolism	Carbohydrate metabolism	00520 Amino sugar and nucleotide sugar metabolism [PATH:ko00520]
K00076	3.42354e+08	2.55232e+08	5.914e+08	4.2343e+06	3.29565e+06	1.52011e+07	1.01781e+07	3.35344e+06	1.07208e+07	3.75444e+08	2.73999e+08	4.8634e+08	4.91832e+06	2.31438e+06	810271	6.57007e+06	5.00704e+06	0	3.65743e+08	1049795710	8.75474e+08	0	1.647e+07	0	0	0	1.2122e+07	hdhA	7-alpha-hydroxysteroid dehydrogenase [EC:1.1.1.159]	Metabolism	Lipid metabolism	00121 Secondary bile acid biosynthesis [PATH:ko00121]
K00077	7147615699	9180784746	14877270567	3.59839e+08	4.88211e+08	5.61095e+08	8.12359e+08	1760683498	1206823892	11308359155	4951233398	13604843511	574300567	3.70311e+08	2.98158e+08	626739730	6.16511e+08	3.98974e+08	9550843160	14464437830	17851436711	1531937197	2794040165	4067624701	8292357424	5261486090	5005256913	panE, apbA	2-dehydropantoate 2-reductase [EC:1.1.1.169]	Metabolism	Metabolism of cofactors and vitamins	00770 Pantothenate and CoA biosynthesis [PATH:ko00770]
K00078	6.78829e+07	6.6427e+07	0	4.321e+06	1.9714e+07	1.97058e+06	1.14292e+07	1.72689e+07	2.54202e+07	5.96677e+07	0	1.03064e+08	1.75019e+06	8.44066e+06	2.78942e+06	1.25423e+07	1.85224e+07	1.02763e+07	4.93348e+07	0	4.09325e+07	0	6.55613e+06	0	1.18441e+07	0	0	DHDH	dihydrodiol dehydrogenase / D-xylose 1-dehydrogenase (NADP) [EC:1.3.1.20 1.1.1.179]	Metabolism	Carbohydrate metabolism	00040 Pentose and glucuronate interconversions [PATH:ko00040]
K00079	0	0	0	0	0	0	0	0	0	0	0	0	0	0	0	0	0	0	0	0	0	0	0	0	0	0	0	CBR1	carbonyl reductase 1 [EC:1.1.1.184 1.1.1.189 1.1.1.197]	Metabolism	Lipid metabolism	00590 Arachidonic acid metabolism [PATH:ko00590]
K00081	0	0	0	0	0	0	0	0	0	0	0	0	0	0	0	0	0	0	0	0	0	0	0	0	0	0	0	CBR2	carbonyl reductase 2 [EC:1.1.1.184]	Metabolism	Lipid metabolism	00590 Arachidonic acid metabolism [PATH:ko00590]
K00082	7.22477e+07	9.38618e+07	1.1076e+08	1.08652e+06	734745	0	5.26232e+06	8.97153e+06	1.32821e+07	1.48664e+08	1.21737e+08	115948844	2.69219e+06	486871	0	2.8874e+06	1.5981e+06	7.36112e+06	1.10485e+08	1.79954e+08	3.335e+08	6.26427e+06	1.09411e+07	0	6.5886e+06	0	0	ribD2	5-amino-6-(5-phosphoribosylamino)uracil reductase [EC:1.1.1.193]	Metabolism	Metabolism of cofactors and vitamins	00740 Riboflavin metabolism [PATH:ko00740]
K00083	0	0	0	0	0	0	0	0	0	0	0	0	0	0	0	0	0	0	0	0	0	0	0	0	0	0	0	E1.1.1.195	cinnamyl-alcohol dehydrogenase [EC:1.1.1.195]	Metabolism	Biosynthesis of other secondary metabolites	00940 Phenylpropanoid biosynthesis [PATH:ko00940]
K00084	0	0	0	0	0	0	0	0	0	0	0	0	0	0	0	0	0	0	0	0	0	0	0	0	0	0	0	CBR3	carbonyl reductase 3 [EC:1.1.1.184]	Metabolism	Lipid metabolism	00590 Arachidonic acid metabolism [PATH:ko00590]
K00086	0	0	0	0	0	0	0	0	0	0	0	0	0	0	0	0	0	0	0	0	0	0	0	0	0	0	0	dhaT	1,3-propanediol dehydrogenase [EC:1.1.1.202]	Metabolism	Carbohydrate metabolism	00640 Propanoate metabolism [PATH:ko00640]
K00087	5.74975e+08	1139957028	2099636598	2.24e+07	3.63737e+07	3.21775e+07	5.42741e+07	7.08646e+07	5.72827e+07	1141440975	3.43261e+08	1087561481	3.55353e+07	1.67812e+07	2.03979e+07	2.6901e+07	4.62125e+07	3.88178e+07	6.93078e+08	585374984	9.92134e+08	0	3.88049e+07	1.25372e+07	3.72608e+07	2.86616e+07	2.90058e+07	ygeS, xdhA	xanthine dehydrogenase molybdenum-binding subunit [EC:1.17.1.4]	Metabolism	Nucleotide metabolism	00230 Purine metabolism [PATH:ko00230]
K00088	14074560547	17106527059	23970717367	2579699130	3112914563	3170508203	3953330709	5867245110	6942246730	22535191867	10638811859	24318889309	5054289879	2233316538	1842422158	3306681905	2318094587	2697757563	18392395931	24720699453	32796447108	8041953692	11611562092	9870530378	18986839524	17277726481	14215245762	IMPDH, guaB	IMP dehydrogenase [EC:1.1.1.205]	Metabolism	Nucleotide metabolism	00230 Purine metabolism [PATH:ko00230]
K00089	0	0	0	0	0	0	0	0	0	0	0	0	0	0	0	0	0	0	0	0	0	0	0	0	0	0	0	AKR1C2	3alpha-hydroxysteroid 3-dehydrogenase [EC:1.1.1.213 1.1.1.357]	Metabolism	Lipid metabolism	00140 Steroid hormone biosynthesis [PATH:ko00140]
K00090	4.8591e+07	2.17323e+07	160266012	2.87002e+06	1.03808e+06	5.4242e+06	0	0	0	2.13477e+08	3.03162e+07	1.80123e+08	3.96468e+06	2.87781e+06	2.47706e+06	1.97587e+06	4.02393e+06	3.25845e+06	1241404866	1916340585	2544342606	5640732123	6789612304	5788071625	9971344973	10792356207	9984478942	E1.1.1.215	gluconate 2-dehydrogenase [EC:1.1.1.215]	Metabolism	Carbohydrate metabolism	00030 Pentose phosphate pathway [PATH:ko00030]
K00093	0	0	0	0	0	0	0	0	0	0	0	0	0	0	0	0	0	0	0	0	0	0	0	0	0	0	0	mdh	methanol dehydrogenase [EC:1.1.1.244]	Metabolism	Energy metabolism	00680 Methane metabolism [PATH:ko00680]
K00094	0	0	0	0	0	0	0	0	0	0	0	0	0	0	0	0	0	0	0	0	0	0	0	0	0	0	0	E1.1.1.251, gatD	galactitol-1-phosphate 5-dehydrogenase [EC:1.1.1.251]	Metabolism	Carbohydrate metabolism	00052 Galactose metabolism [PATH:ko00052]
K00096	9.99117e+08	1674457060	2457759603	1.55475e+08	1.93109e+08	2.73905e+08	3.21589e+08	4.01374e+08	4.53751e+08	3231302721	940466590	2504951044	1.56677e+08	1.6217e+08	9.95229e+07	2.10993e+08	2.76967e+08	1.65808e+08	1756374553	2077963656	2783376535	3.70977e+08	6.06163e+08	3.73694e+08	8.79505e+08	5.42815e+08	4.48259e+08	araM, egsA	glycerol-1-phosphate dehydrogenase [NAD(P)+] [EC:1.1.1.261]	Metabolism	Lipid metabolism	00564 Glycerophospholipid metabolism [PATH:ko00564]
K00097	1215133485	1963981341	1861227022	2.5177e+07	1.81186e+07	2.51396e+07	3.71843e+07	4.76894e+07	2.8227e+07	2609743561	8.96381e+08	2845147974	2.02396e+07	1.22833e+07	8.02961e+06	2.04002e+07	1.99314e+07	1.66281e+07	3980458351	6064432583	7705762465	6604894700	8147830953	6591183134	13694339665	12990141242	12878925769	pdxA	4-hydroxythreonine-4-phosphate dehydrogenase [EC:1.1.1.262]	Metabolism	Metabolism of cofactors and vitamins	00750 Vitamin B6 metabolism [PATH:ko00750]
K00099	10296689313	12603977275	16991369427	1334595967	1549282664	1623953967	2531000859	3415332982	4325255739	16912512410	7962995389	16672496657	2445860046	1173785227	9.11334e+08	1615969862	1545745141	1515185817	13743507086	18776850084	23185986924	6803523320	8736231963	7466419669	20587866515	12285293074	12015938737	dxr	1-deoxy-D-xylulose-5-phosphate reductoisomerase [EC:1.1.1.267]	Metabolism	Metabolism of terpenoids and polyketides	00900 Terpenoid backbone biosynthesis [PATH:ko00900]
K00100	0	0	0	0	2.26302e+06	0	3.24159e+06	0	9.09085e+06	0	0	0	0	1.49956e+06	0	0	3.28143e+06	0	0	0	0	0	0	0	0	0	0	bdhAB	butanol dehydrogenase [EC:1.1.1.-]	Metabolism	Carbohydrate metabolism	00650 Butanoate metabolism [PATH:ko00650]
K00101	1890687130	2027100730	3321991975	3.3144e+07	1.98793e+07	3.76586e+07	7.86895e+07	6.8025e+07	8.39236e+07	2242224208	1631446858	3485584249	4.23587e+07	2.54827e+07	2.95175e+07	4.93522e+07	5.25795e+07	5.92763e+07	4007711146	7715661458	7861667534	6000845093	7773313283	6250133793	12808393873	12082045746	11044353653	lldD	L-lactate dehydrogenase (cytochrome) [EC:1.1.2.3]	Metabolism	Carbohydrate metabolism	00620 Pyruvate metabolism [PATH:ko00620]
K00102	1737274888	2556548589	2816703334	8.10712e+07	9.8745e+07	8.32166e+07	7.50718e+07	1.29938e+08	1.44633e+08	2674236524	1104522776	2710051539	9.07488e+07	5.49902e+07	6.04052e+07	6.46661e+07	7.27886e+07	5.2178e+07	3283928622	5739030218	6431428695	7254541827	9223290898	7180292998	13557074948	14888134662	13279527689	LDHD, dld	D-lactate dehydrogenase (cytochrome) [EC:1.1.2.4]	Metabolism	Carbohydrate metabolism	00620 Pyruvate metabolism [PATH:ko00620]
K00103	0	0	0	0	0	0	0	0	0	0	0	0	0	0	0	0	0	0	0	0	0	0	0	0	0	0	0	GULO	L-gulonolactone oxidase [EC:1.1.3.8]	Metabolism	Carbohydrate metabolism	00053 Ascorbate and aldarate metabolism [PATH:ko00053]
K00104	7025923946	9401931241	14844043042	1150163621	1560283297	1564290550	3092210091	3814216505	4844465206	12865612459	5928975400	14102798441	1530002583	1083180306	8.59584e+08	1583683968	1990403643	1663363856	10418512308	14802927079	18103067937	7325999308	9314209971	7924347650	16975391379	14588019099	13210397900	glcD	glycolate oxidase [EC:1.1.3.15]	Metabolism	Carbohydrate metabolism	00630 Glyoxylate and dicarboxylate metabolism [PATH:ko00630]
K00105	0	0	0	0	0	0	0	0	0	0	0	0	0	0	0	0	0	0	0	0	0	0	0	0	0	0	0	E1.1.3.21	alpha-glycerophosphate oxidase [EC:1.1.3.21]	Metabolism	Lipid metabolism	00564 Glycerophospholipid metabolism [PATH:ko00564]
K00106	0	0	0	0	0	0	0	0	0	0	0	0	0	0	0	0	0	0	0	0	0	0	0	0	0	0	0	XDH	xanthine dehydrogenase/oxidase [EC:1.17.1.4 1.17.3.2]	Metabolism	Nucleotide metabolism	00230 Purine metabolism [PATH:ko00230]
K00108	2348406252	3047143129	4853441320	2.33416e+07	1.54428e+07	3.24103e+07	5.75558e+07	6.60035e+07	5.47774e+07	3165670809	1576831763	3769205337	1.13026e+07	2.19533e+07	1.76539e+07	3.19238e+07	4.95544e+07	2.08106e+07	4360040565	8640435627	8227073628	8694728896	10742254101	10828172053	19258674049	18404459392	15187687629	betA, CHDH	choline dehydrogenase [EC:1.1.99.1]	Metabolism	Amino acid metabolism	00260 Glycine, serine and threonine metabolism [PATH:ko00260]
K00109	1.74453e+08	1.70241e+08	2.4234e+08	8.04751e+06	8.62346e+06	5.95527e+06	1.96977e+07	4.55994e+07	3.38528e+07	1.9238e+08	9.80599e+07	4.3933e+08	2.37236e+06	4.23417e+06	3.10037e+06	7.20307e+06	9.48577e+06	7.32926e+06	1.35672e+08	124995338	1.39436e+08	0	9.18215e+06	6.8545e+07	4.66266e+07	1.96129e+07	0	L2HGDH	2-hydroxyglutarate dehydrogenase [EC:1.1.99.2]	Metabolism	Carbohydrate metabolism	00650 Butanoate metabolism [PATH:ko00650]
K00111	11647802566	14194633313	18848427103	1387658258	1815380243	2292849292	2902692501	3667284838	8210379734	18242318452	9495213370	21195504358	2093019270	1199484807	9.84581e+08	1986069156	2179702244	1750034863	15832628009	23143174239	29101606823	5296926122	7139863777	6443555171	13117654493	10850550044	9452469772	glpA, glpD	glycerol-3-phosphate dehydrogenase [EC:1.1.5.3]	Metabolism	Lipid metabolism	00564 Glycerophospholipid metabolism [PATH:ko00564]
K00112	1675178985	1896504481	2274502939	5.54505e+07	7.54941e+07	9.23618e+07	2.14489e+08	2.28643e+08	2.06986e+08	2910784564	1263872454	2492278153	6.77003e+07	5.62553e+07	4.77861e+07	8.60195e+07	1.02523e+08	6.82383e+07	2009095850	2615925231	2994649099	4.7295e+07	1.5422e+08	6.15098e+07	2.00652e+08	1.69104e+08	1.20164e+08	glpB	glycerol-3-phosphate dehydrogenase subunit B [EC:1.1.5.3]	Metabolism	Lipid metabolism	00564 Glycerophospholipid metabolism [PATH:ko00564]
K00113	2884558193	3802943473	5674742146	1.50986e+08	1.6086e+08	1.97566e+08	3.29717e+08	3.80959e+08	3.95897e+08	6100220124	2225908095	5488077981	1.47727e+08	1.29542e+08	1.07641e+08	1.97919e+08	2.44911e+08	1.78366e+08	4408610679	5800629987	8497002212	9.8809e+08	1235126238	1105800214	1742431963	1680292989	1236051131	glpC	glycerol-3-phosphate dehydrogenase subunit C [EC:1.1.5.3]	Metabolism	Lipid metabolism	00564 Glycerophospholipid metabolism [PATH:ko00564]
K00114	9.17887e+08	2107184353	3038622182	1.95547e+07	8.82539e+06	1.73044e+07	2.52778e+07	2.77241e+07	3.52781e+07	2205058306	8.11933e+08	2600305310	6.82625e+06	5.32239e+06	3.48045e+06	2.02564e+07	3.23143e+07	1.6665e+07	1707593351	2271935031	3438188407	3249133734	4377477550	3011504788	5428453945	2648313680	5444808764	exaA	alcohol dehydrogenase (cytochrome c) [EC:1.1.2.8]	Metabolism	Carbohydrate metabolism	00010 Glycolysis / Gluconeogenesis [PATH:ko00010]
K00115	0	0	0	0	0	0	0	0	0	0	0	0	0	0	0	0	0	0	0	0	0	0	0	0	0	0	0	GLD	glucose 1-dehydrogenase (FAD, quinone) [EC:1.1.5.9]	Metabolism	Carbohydrate metabolism	00030 Pentose phosphate pathway [PATH:ko00030]
K00116	6.08626e+08	5.01578e+08	1021752475	3.12056e+07	3.49306e+07	2.99366e+07	8.48115e+07	1.15363e+08	9.8038e+07	9.83471e+08	4.4959e+08	8.93227e+08	4.86107e+07	2.24908e+07	2.26445e+07	4.61732e+07	6.96838e+07	5.03183e+07	1874532097	2111024487	3050594943	886930335	1534620709	1802779642	4234196613	2280759515	1392245182	mqo	malate dehydrogenase (quinone) [EC:1.1.5.4]	Metabolism	Overview	01200 Carbon metabolism [PATH:ko01200]
K00117	1394462703	1952089098	2541607577	8.6167e+06	0	607531	3.26338e+06	3.69416e+06	1.62337e+07	2497098092	9.21155e+08	2656599187	3.67614e+06	3.07716e+06	2.4731e+06	5.34221e+06	1.43825e+06	1.58083e+06	1261579917	2532698302	2604492386	1.43865e+08	2.85937e+08	434494453	1982790352	6.83559e+08	3.02639e+07	gcd	quinoprotein glucose dehydrogenase [EC:1.1.5.2]	Metabolism	Carbohydrate metabolism	00030 Pentose phosphate pathway [PATH:ko00030]
K00121	1722971816	2834669634	4124724257	4.00342e+07	2.56054e+07	4.0177e+07	6.73574e+07	6.50496e+07	9.64282e+07	2878280728	1513714755	3196020371	2.95254e+07	2.53684e+07	3.34249e+07	3.87515e+07	3.66051e+07	2.56184e+07	4104933345	7224009031	8687580966	11070382891	13204383947	10920086653	24670322707	20925322666	19125150678	frmA, ADH5, adhC	S-(hydroxymethyl)glutathione dehydrogenase / alcohol dehydrogenase [EC:1.1.1.284 1.1.1.1]	Metabolism	Overview	01200 Carbon metabolism [PATH:ko01200]
K00122	2.25942e+08	376302316	7.0414e+08	5.37731e+07	8.02042e+07	7.56849e+07	2.79181e+08	2.89764e+08	3.1613e+08	5.21752e+08	4.60503e+08	9.35536e+08	7.10991e+07	4.77625e+07	5.95588e+07	1.88086e+08	2.537e+08	2.2283e+08	6.7914e+08	1422685188	1632451318	1.26689e+08	1.84332e+08	2.73036e+08	4.40716e+08	3.20639e+08	2.3933e+08	FDH	formate dehydrogenase [EC:1.2.1.2]	Metabolism	Overview	01200 Carbon metabolism [PATH:ko01200]
K00123	11137475688	14429417718	22030440047	5.43729e+08	6.2767e+08	8.32073e+08	1143057823	1741565927	1926200271	17923476600	8898525169	21372566272	5.51779e+08	6.06935e+08	346932257	768103779	9.33579e+08	6.59446e+08	17261943122	27637822128	33651292541	20869540315	24570639170	19967373725	41284426894	36985370738	35136130997	fdoG, fdhF	formate dehydrogenase major subunit [EC:1.2.1.2]	Metabolism	Overview	01200 Carbon metabolism [PATH:ko01200]
K00124	3641759799	5068763159	7670991145	1.30087e+08	1.58554e+08	1.54416e+08	252480918	3.22833e+08	4.12514e+08	6098043703	3254499056	6845806464	1.16759e+08	7.87726e+07	7.12234e+07	1.56135e+08	1.70374e+08	155530795	6878704576	11097574164	13018365689	10248772937	12375455053	9773206540	21154454984	19379935197	18086249488	fdoH	formate dehydrogenase iron-sulfur subunit	Metabolism	Overview	01200 Carbon metabolism [PATH:ko01200]
K00125	1928935804	2293041626	3490741628	3.89361e+08	5.3029e+08	6.31336e+08	1030571045	1434356239	1352250670	3720331523	1583273059	3440277836	4.47401e+08	4.17037e+08	343368481	7.24938e+08	8.0606e+08	6.0158e+08	2246186740	1878101671	3090510047	1.33878e+08	2.75891e+08	2.09191e+08	1268482804	6.38595e+08	5.12923e+08	fdhB	formate dehydrogenase, beta subunit [EC:1.2.1.2]	Metabolism	Overview	01200 Carbon metabolism [PATH:ko01200]
K00126	5.83829e+07	2.84263e+07	1.25496e+08	2.34567e+06	0	1.99617e+06	0	0	0	5.30979e+07	7.50001e+07	1.68742e+08	1.61532e+06	3.89836e+06	2.16774e+06	1.68858e+06	0	0	8.24436e+08	1908198911	2259336406	4087887894	5771181856	3524799715	7970265896	6904635092	7677169963	fdsD	formate dehydrogenase subunit delta [EC:1.2.1.2]	Metabolism	Overview	01200 Carbon metabolism [PATH:ko01200]
K00127	2390481042	3349972564	5793721572	9.66192e+07	1.12206e+08	1.96644e+08	210621866	3.91937e+08	3.43923e+08	4371359160	2315546857	5629759371	1.19089e+08	1.08364e+08	7.35761e+07	1.36834e+08	164714431	1.24103e+08	4881918295	9022469265	9953775820	10283647281	12092432332	9829260740	20119933631	19603162446	18146741273	fdoI	formate dehydrogenase subunit gamma	Metabolism	Overview	01200 Carbon metabolism [PATH:ko01200]
K00128	7496397211	10626713211	16477381438	2.58973e+08	3.08171e+08	331628796	6.09424e+08	8.27863e+08	8.49594e+08	13137580474	6651183037	15167215956	2.73145e+08	2.72667e+08	1.90338e+08	6.06381e+08	4.8622e+08	3.45106e+08	11792435604	17046659626	20547227370	7520724757	9269203453	9179158404	20171775482	18993654283	14068534119	ALDH	aldehyde dehydrogenase (NAD+) [EC:1.2.1.3]	Metabolism	Carbohydrate metabolism	00010 Glycolysis / Gluconeogenesis [PATH:ko00010]
K00129	1.46137e+07	0	0	871480	0	4.26959e+06	0	0	0	0	0	0	0	4.68613e+06	0	0	0	0	0	2.70305e+07	0	12590885	1.47432e+08	163395537	7.33782e+07	1.62646e+08	4.17175e+07	E1.2.1.5	aldehyde dehydrogenase (NAD(P)+) [EC:1.2.1.5]	Metabolism	Carbohydrate metabolism	00010 Glycolysis / Gluconeogenesis [PATH:ko00010]
K00130	2359144963	2973544719	4674530069	1.40813e+08	1.84575e+08	1.92476e+08	4.13364e+08	4.52345e+08	603026845	3088451021	2002524675	4667536645	232728877	1.49095e+08	1.16864e+08	3.27295e+08	3.62105e+08	3.64386e+08	2813764057	5526239999	6983907532	4.31755e+08	4.84457e+08	2172127337	3777669541	1618446259	6.8216e+08	betB, gbsA	betaine-aldehyde dehydrogenase [EC:1.2.1.8]	Metabolism	Amino acid metabolism	00260 Glycine, serine and threonine metabolism [PATH:ko00260]
K00131	0	0	3.83936e+06	9.36485e+06	3.36945e+06	1.3003e+07	4.52174e+07	3.69674e+07	3.01121e+07	0	5.91204e+06	4.55567e+07	2.30338e+07	5.90405e+06	9.72796e+06	2.51907e+07	4.42933e+07	1.29311e+07	1.47726e+07	0	1.22566e+08	0	0	2.89419e+08	4.59152e+08	2.83102e+08	2.88684e+07	gapN	glyceraldehyde-3-phosphate dehydrogenase (NADP+) [EC:1.2.1.9]	Metabolism	Overview	01200 Carbon metabolism [PATH:ko01200]
K00132	9.4371e+08	1471578057	2165259143	6.01739e+07	7.27219e+07	7.2606e+07	144529350	1.57655e+08	1.14572e+08	2082267098	6.17218e+08	2070760164	6.54939e+07	5.05162e+07	3.83933e+07	5.37956e+07	1.19774e+08	6.28921e+07	1348497599	1027356943	1487564940	1.29119e+07	3.99953e+07	7.35375e+06	1.24848e+08	9.1648e+07	5.05233e+07	E1.2.1.10	acetaldehyde dehydrogenase (acetylating) [EC:1.2.1.10]	Metabolism	Carbohydrate metabolism	00620 Pyruvate metabolism [PATH:ko00620]
K00133	14633549206	27527286732	24828401316	2772974957	2339715340	7026192480	4752948390	18847741727	17642217350	22295559532	8921482503	24803742194	4153871115	7884925069	1892282769	4125635584	8598830838	3513663171	17821927800	26492391760	30944979356	11607694859	11136346421	9494669746	24044618174	19648024529	14845172340	asd	aspartate-semialdehyde dehydrogenase [EC:1.2.1.11]	Metabolism	Overview	01210 2-Oxocarboxylic acid metabolism [PATH:ko01210]
K00134	14245995486	17009152801	26550194835	1898906387	2242459076	2402757867	3381681281	6104717671	5265426935	22133692041	10385908308	26430696935	2793995116	1613919067	1262697509	2249985018	2231103511	2138772804	18688430258	25279231525	32897203892	15037512889	19460861323	16387261670	33000134643	28251960754	25219573243	GAPDH, gapA	glyceraldehyde 3-phosphate dehydrogenase [EC:1.2.1.12]	Metabolism	Overview	01200 Carbon metabolism [PATH:ko01200]
K00135	9126582539	10945400942	17680338333	661705642	7.538e+08	9.96741e+08	1592089959	2076208010	2848541421	16382416649	7941649439	17694744098	882539790	7.70824e+08	5.43574e+08	1161918641	1103616014	1084189190	15329267443	24906101098	29811845401	13201022785	17557282059	15314498251	29705167639	25696234190	24234925526	gabD	succinate-semialdehyde dehydrogenase / glutarate-semialdehyde dehydrogenase [EC:1.2.1.16 1.2.1.79 1.2.1.20]	Metabolism	Carbohydrate metabolism	00650 Butanoate metabolism [PATH:ko00650]
K00137	1.41752e+08	1.01693e+08	1.37818e+08	0	0	1.4232e+06	2.7785e+06	0	0	5.35247e+07	4.27914e+07	4.91795e+07	575830	1.58404e+06	0	0	2.30284e+06	0	3.41699e+07	6.94664e+07	1.18176e+08	0	0	702813009	8.7721e+08	5.25355e+08	0	prr	aminobutyraldehyde dehydrogenase [EC:1.2.1.19]	Metabolism	Amino acid metabolism	00330 Arginine and proline metabolism [PATH:ko00330]
K00138	2668739417	2933061809	6125952217	4.72566e+08	5.53447e+08	6.86139e+08	9.22616e+08	1538242766	1797462163	4877933921	3673350535	6390175935	701464308	4.11865e+08	3.5348e+08	6.69825e+08	5.60981e+08	6.24294e+08	5636308779	10171949747	13010805771	5667341077	7954996943	6267897836	12191948477	12549177754	10744583585	aldB	aldehyde dehydrogenase [EC:1.2.1.-]	Metabolism	Carbohydrate metabolism	00010 Glycolysis / Gluconeogenesis [PATH:ko00010]
K00139	0	0	0	0	0	0	0	0	0	0	0	0	0	0	0	0	0	0	0	0	0	0	0	0	0	0	0	ALDH5A1	succinate-semialdehyde dehydrogenase [EC:1.2.1.24]	Metabolism	Carbohydrate metabolism	00650 Butanoate metabolism [PATH:ko00650]
K00140	6428400582	8860157109	13265167682	3.75812e+08	4.50223e+08	6.16609e+08	1072785596	1228559994	1436375314	12050419064	5390609077	13437564715	5.55814e+08	3.75478e+08	3.20264e+08	8.59349e+08	9.51611e+08	8.83266e+08	12353280667	19485822887	23234352567	18147143025	21915473773	19495428596	38226619515	41044767279	30570998272	mmsA, iolA, ALDH6A1	malonate-semialdehyde dehydrogenase (acetylating) / methylmalonate-semialdehyde dehydrogenase [EC:1.2.1.18 1.2.1.27]	Metabolism	Overview	01200 Carbon metabolism [PATH:ko01200]
K00141	641296214	7.4708e+08	9.55642e+08	6.92392e+06	4.58579e+06	3.38483e+06	1.9838e+07	9.2412e+06	4.26525e+07	8.09378e+08	665400704	1546852244	1.60956e+06	1.52634e+06	1.38369e+06	1.07519e+07	1.03503e+07	1.73031e+07	1474491118	3251283268	2862773441	4.06743e+08	8.77539e+08	1190087359	2333591228	1708909448	9.51373e+08	xylC	benzaldehyde dehydrogenase (NAD) [EC:1.2.1.28]	Metabolism	Overview	01220 Degradation of aromatic compounds [PATH:ko01220]
K00143	0	0	0	0	0	0	0	0	0	0	0	0	0	0	0	0	0	0	0	0	0	0	0	0	0	0	0	LYS2	L-2-aminoadipate reductase [EC:1.2.1.95]	Metabolism	Overview	01230 Biosynthesis of amino acids [PATH:ko01230]
K00145	7120414042	9719216526	12817960784	701829361	9.36118e+08	1008832658	1768533798	2473673517	2603153661	12181479391	5092135484	13215340056	9.03517e+08	6.35926e+08	5.57488e+08	1089166161	1059124486	1322552279	11600728542	15240801263	20297373435	13473131631	9768878556	7836118357	15090510589	13800828139	13289599228	argC	N-acetyl-gamma-glutamyl-phosphate reductase [EC:1.2.1.38]	Metabolism	Overview	01210 2-Oxocarboxylic acid metabolism [PATH:ko01210]
K00146	4.14948e+08	9.4843e+08	1666237651	9.08196e+06	1.46073e+07	1.00709e+07	5.32078e+07	7.30013e+07	6.8724e+07	5.98486e+08	3.30106e+08	8.17079e+08	4.76031e+06	8.18793e+06	6.6606e+06	1.71692e+07	2.96511e+07	1.14251e+07	7.27642e+08	1027185378	1344246127	1.01669e+08	1.15126e+08	4.76857e+08	6.27358e+08	323004476	4.6536e+07	feaB	phenylacetaldehyde dehydrogenase [EC:1.2.1.39]	Metabolism	Amino acid metabolism	00360 Phenylalanine metabolism [PATH:ko00360]
K00147	7102934894	8883082258	12028780053	6.68446e+08	8.05998e+08	9.24416e+08	1513811460	2039970586	2614560175	12766890883	5549632679	13577814295	9.15178e+08	6.84748e+08	5.62095e+08	9.48738e+08	9.18921e+08	9.10776e+08	10640805372	15209641673	20328946683	7926585840	10061591529	8180291873	16678946065	15078457824	13731884770	proA	glutamate-5-semialdehyde dehydrogenase [EC:1.2.1.41]	Metabolism	Overview	01230 Biosynthesis of amino acids [PATH:ko01230]
K00148	10056329268	13790145714	19991045440	1.67976e+08	1.30261e+08	1.27141e+08	2.01924e+08	2.70499e+08	3.47386e+08	19148090276	7751356718	20937537927	1.13913e+08	1.08121e+08	7.2308e+07	1.19928e+08	1.49116e+08	8.92911e+07	13112980547	14784302222	22713685249	1755314595	3140924932	3683994027	6854673768	5043892064	4324977386	fdhA	glutathione-independent formaldehyde dehydrogenase [EC:1.2.1.46]	Metabolism	Overview	01200 Carbon metabolism [PATH:ko01200]
K00149	0	0	0	0	0	0	0	0	0	0	0	0	0	0	0	0	0	0	0	0	0	0	0	0	0	0	0	ALDH9A1	aldehyde dehydrogenase family 9 member A1 [EC:1.2.1.47 1.2.1.3]	Metabolism	Carbohydrate metabolism	00010 Glycolysis / Gluconeogenesis [PATH:ko00010]
K00150	2.02928e+08	273268267	5.46545e+08	2.3432e+08	3.69449e+08	3.42335e+08	4.12656e+08	5.51994e+08	5.79755e+08	2.15331e+08	8.84062e+07	4.57426e+08	2.52094e+08	2.14036e+08	1.65857e+08	2.53535e+08	288109192	1.81459e+08	260525628	2.45253e+08	2.24243e+08	4.31957e+07	1.21683e+08	1.61955e+08	4.35338e+08	2.40033e+08	2.83975e+08	gap2	glyceraldehyde-3-phosphate dehydrogenase (NAD(P)) [EC:1.2.1.59]	Metabolism	Overview	01200 Carbon metabolism [PATH:ko01200]
K00151	1.95305e+07	2.87008e+07	103176749	482666	0	2.3647e+06	935074	0	0	3.43738e+07	3.63688e+07	5.1577e+07	0	2.16283e+06	962976	0	0	1.92165e+06	2.10704e+08	3.45811e+08	4.5498e+08	8.367e+07	1.02974e+08	2.47542e+08	496027851	1.99476e+08	2.30896e+08	hpaE, hpcC	5-carboxymethyl-2-hydroxymuconic-semialdehyde dehydrogenase [EC:1.2.1.60]	Metabolism	Overview	01220 Degradation of aromatic compounds [PATH:ko01220]
K00152	0	0	0	0	0	0	0	0	0	0	0	0	0	0	0	0	0	0	0	0	0	0	0	0	0	0	0	nahF	salicylaldehyde dehydrogenase [EC:1.2.1.65]	Metabolism	Overview	01220 Degradation of aromatic compounds [PATH:ko01220]
K00156	6784636284	8032195302	13233778526	1.52663e+08	1.21419e+08	1.40578e+08	309465521	3.32289e+08	302096248	11415924699	5356525191	12968003745	1.51413e+08	1.03089e+08	7.95403e+07	1.72587e+08	2.16437e+08	1.64113e+08	6774167943	10074579947	13385901375	6.99613e+07	1.32088e+08	8.24739e+07	1583566367	474773266	2.20158e+08	poxB	pyruvate dehydrogenase (quinone) [EC:1.2.5.1]	Metabolism	Carbohydrate metabolism	00620 Pyruvate metabolism [PATH:ko00620]
K00157	0	0	0	0	0	0	0	0	0	0	0	0	0	0	0	0	0	0	0	0	0	0	0	0	0	0	0	AOX	aldehyde oxidase [EC:1.2.3.1]	Metabolism	Amino acid metabolism	00280 Valine, leucine and isoleucine degradation [PATH:ko00280]
K00158	4.21969e+08	5.47979e+08	8.10078e+08	1.7682e+08	3.01046e+08	2.84905e+08	3.79518e+08	5.12927e+08	523980654	1015558017	2.94388e+08	1038286966	1.96085e+08	1.82637e+08	1.38914e+08	2.38346e+08	2.39376e+08	1.83639e+08	6.99669e+08	4.50848e+08	5.68696e+08	5.80131e+07	9.47277e+07	8.37744e+07	2.92657e+08	1.97021e+08	1.42835e+08	E1.2.3.3, poxL	pyruvate oxidase [EC:1.2.3.3]	Metabolism	Carbohydrate metabolism	00620 Pyruvate metabolism [PATH:ko00620]
K00161	2400445717	2887510068	4195140873	1.15355e+08	1.20132e+08	1.72687e+08	2.35173e+08	2.7579e+08	2.65974e+08	3245201432	1739374760	4285591285	1.18512e+08	8.512e+07	1.05963e+08	1.26265e+08	1.9161e+08	1.39128e+08	3659993409	7089576554	6882779105	5650549878	7209040145	5887939871	9889565364	11423816244	10567980224	PDHA, pdhA	pyruvate dehydrogenase E1 component alpha subunit [EC:1.2.4.1]	Metabolism	Overview	01200 Carbon metabolism [PATH:ko01200]
K00162	2404985422	3260583621	4732070618	96614356	8.70481e+07	1.42499e+08	1.83598e+08	2.22252e+08	3.62453e+08	3229004608	1859915529	3733386261	1.20059e+08	8.1305e+07	6.7409e+07	1.28421e+08	1.6364e+08	125985079	3781967651	7704759716	7770489848	5336770584	6708215880	5498994485	10312778851	10798832471	10255387302	PDHB, pdhB	pyruvate dehydrogenase E1 component beta subunit [EC:1.2.4.1]	Metabolism	Overview	01200 Carbon metabolism [PATH:ko01200]
K00163	8193025165	13959854795	19319373136	5.65194e+08	6.26626e+08	8.13813e+08	1179351761	1732672437	1976282895	16503146236	6710778704	17085379105	7.65234e+08	4.9894e+08	3.998e+08	8.19091e+08	730795032	7.27604e+08	13564811488	22301343477	26831305004	9291798971	11847772160	10847710190	18879718095	18850434100	15977114831	aceE	pyruvate dehydrogenase E1 component [EC:1.2.4.1]	Metabolism	Overview	01200 Carbon metabolism [PATH:ko01200]
K00164	3505511507	4934130377	7926021042	1.22132e+08	1.05136e+08	1.49963e+08	2.12007e+08	2.67435e+08	3.31273e+08	5029674437	2217784843	5636548242	1.33976e+08	7.95987e+07	5.62993e+07	1.59068e+08	1.38128e+08	1.29708e+08	6022100396	8378751349	10990458825	7113312998	8232629573	6941956911	14036814309	14645466551	13219810921	OGDH, sucA	2-oxoglutarate dehydrogenase E1 component [EC:1.2.4.2]	Metabolism	Overview	01200 Carbon metabolism [PATH:ko01200]
K00166	2345577612	2439275470	3403025734	3.45004e+08	4.17415e+08	497850742	7.96901e+08	1204534568	1536511314	3341403484	2449654166	4453857192	5.42783e+08	3.328e+08	2.47303e+08	5.58748e+08	4.15428e+08	4.99866e+08	3797642709	7756265643	8483485944	5480305758	7091484160	5702421787	11395208966	10542949887	9536564734	BCKDHA, bkdA1	2-oxoisovalerate dehydrogenase E1 component alpha subunit [EC:1.2.4.4]	Metabolism	Carbohydrate metabolism	00640 Propanoate metabolism [PATH:ko00640]
K00167	2880847570	3983956523	5817927285	3.83913e+08	5.24935e+08	590429561	9.06062e+08	1376323141	1765336884	4989648193	3100023172	5820164888	5.7381e+08	3.48004e+08	2.93155e+08	6.25813e+08	5.17551e+08	5.3033e+08	4882351870	8477410359	10183794434	4860887493	6838085098	5517037101	10163571439	10183044229	8325071272	BCKDHB, bkdA2	2-oxoisovalerate dehydrogenase E1 component beta subunit [EC:1.2.4.4]	Metabolism	Carbohydrate metabolism	00640 Propanoate metabolism [PATH:ko00640]
K00169	4932011531	5279326851	7821208480	1174101175	1535242615	1412080850	2063693267	2870779767	3253377100	7424547012	3488919841	8846441611	1958283556	1040686562	8.79791e+08	1497319346	1440720746	1177029741	5885932985	7212021630	11498807911	1326507174	1934524326	2409519741	3862533508	2915007169	7124580552	porA	pyruvate ferredoxin oxidoreductase alpha subunit [EC:1.2.7.1]	Metabolism	Overview	01200 Carbon metabolism [PATH:ko01200]
K00170	4544782931	5401339968	7272983841	1090534657	1480636824	1253416430	1842133516	2542512350	3428568733	7373105453	3675357598	8165358658	1807926921	1003010829	787560765	1107094031	1146198997	1336021817	5911010644	7660435993	11036615811	8.29159e+08	1538927535	1273831939	3217735853	2413409307	1999955451	porB	pyruvate ferredoxin oxidoreductase beta subunit [EC:1.2.7.1]	Metabolism	Overview	01200 Carbon metabolism [PATH:ko01200]
K00171	1727239856	2644793629	2644712568	1.74277e+08	2.59034e+08	3.05673e+08	498328011	6.58626e+08	8.3256e+08	2832386801	1397251924	3451828180	265891848	2.14802e+08	1.63759e+08	4.02989e+08	5.41203e+08	3.39856e+08	1701995141	1860610717	3422448996	1.29449e+08	1.12113e+08	1.7697e+08	2.71889e+08	3.00473e+08	3.26722e+08	porD	pyruvate ferredoxin oxidoreductase delta subunit [EC:1.2.7.1]	Metabolism	Overview	01200 Carbon metabolism [PATH:ko01200]
K00172	2708376512	3214247658	4342522112	904719884	1477987714	1220524750	2130792323	2602650675	3202623740	4351771069	2405450352	3933973222	1613715705	9.28444e+08	8.21575e+08	1473238449	1181926558	1128576143	3778288876	5008744893	7440041453	1077442243	1903175865	1590601458	3106103932	2468211087	2365276855	porG	pyruvate ferredoxin oxidoreductase gamma subunit [EC:1.2.7.1]	Metabolism	Overview	01200 Carbon metabolism [PATH:ko01200]
K00174	22948058849	28783242900	39610598780	3133873825	4006008168	3512309428	4952307323	6610240611	7673214685	35829326179	16476226365	42176250026	5416944294	2550949042	2062631356	3270858340	3104090986	2752971979	25061148758	36871099930	44560467985	7520185523	9135317808	7751018484	15718942232	14331434508	13196547040	korA, oorA, oforA	2-oxoglutarate/2-oxoacid ferredoxin oxidoreductase subunit alpha [EC:1.2.7.3 1.2.7.11]	Metabolism	Overview	01200 Carbon metabolism [PATH:ko01200]
K00175	17448214769	20752034064	30613302866	2652889301	3270369543	3078355040	4066506915	5360819657	6960207886	27767228958	12921339547	31330409063	4554215451	2183959735	1787555977	2752284043	2611036944	2170664646	18913259214	25117481884	35866451015	5953125279	8107842944	6026021791	13271666443	11259120894	10274939934	korB, oorB, oforB	2-oxoglutarate/2-oxoacid ferredoxin oxidoreductase subunit beta [EC:1.2.7.3 1.2.7.11]	Metabolism	Overview	01200 Carbon metabolism [PATH:ko01200]
K00176	4287425002	4739297124	6091852331	9.35857e+08	1293398663	1043858844	1511187873	1863212966	2250375321	6615165734	3359758932	9112717279	1758349818	7.71589e+08	6.90451e+08	1000626321	1009482573	7.48362e+08	3881763945	5109951969	7515058398	1.99769e+08	5.70803e+08	4.0587e+08	1087834938	6.61052e+08	5.29487e+08	korD, oorD	2-oxoglutarate ferredoxin oxidoreductase subunit delta [EC:1.2.7.3]	Metabolism	Overview	01200 Carbon metabolism [PATH:ko01200]
K00177	6108301240	7667635105	9684375322	1475266503	1943144124	1712324464	2920959897	3320319907	4051395128	10040127066	4425139004	10612960686	2590605725	1289627100	1055508421	1514690779	1545804720	1254803271	6682226123	8205995813	9251171316	5.27128e+08	7.88442e+08	7.50892e+08	2117000689	1087624541	1091101805	korC, oorC	2-oxoglutarate ferredoxin oxidoreductase subunit gamma [EC:1.2.7.3]	Metabolism	Overview	01200 Carbon metabolism [PATH:ko01200]
K00181	0	0	0	0	0	0	0	0	0	0	0	0	0	0	0	0	0	0	0	0	0	0	0	0	0	0	0	PORCN	O-palmitoleoyl transferase [EC:2.3.1.250]	Environmental Information Processing	Signal transduction	04310 Wnt signaling pathway [PATH:ko04310]
K00182	0	0	0	0	0	0	0	0	0	0	0	0	0	0	0	0	0	0	0	0	0	0	0	0	0	0	0	WNT2	wingless-type MMTV integration site family, member 2	Environmental Information Processing	Signal transduction	04310 Wnt signaling pathway [PATH:ko04310]
K00186	7.4535e+08	1049528037	1071907156	7.1827e+06	1.22759e+07	5.28151e+06	3.06148e+07	2.11224e+07	1.87229e+07	1212112002	5.02126e+08	1260672826	5.59187e+06	4.68613e+06	3.48409e+06	8.91349e+06	1.48669e+07	1.90005e+06	8.93042e+08	1053849697	1546621730	0	8.02345e+06	0	3.21167e+07	2.38144e+07	0	vorA	2-oxoisovalerate ferredoxin oxidoreductase, alpha subunit [EC:1.2.7.7]	Metabolism	Amino acid metabolism	00280 Valine, leucine and isoleucine degradation [PATH:ko00280]
K00187	7.882e+08	1239162518	2298906832	7.60168e+06	6.82787e+06	2.1171e+06	5.37292e+06	9.0764e+06	5.91754e+06	1948175064	6.99679e+08	1842039004	2.36413e+06	2.36994e+06	1.35674e+06	1.6474e+06	4.62387e+06	1.22645e+06	1358928169	1239626824	1992729427	0	0	0	3.68043e+07	2.44069e+06	0	vorB	2-oxoisovalerate ferredoxin oxidoreductase, beta subunit [EC:1.2.7.7]	Metabolism	Amino acid metabolism	00280 Valine, leucine and isoleucine degradation [PATH:ko00280]
K00188	0	0	0	0	0	0	0	0	0	0	0	0	0	0	0	0	0	0	0	0	0	0	0	0	0	0	0	vorD	2-oxoisovalerate ferredoxin oxidoreductase, delta subunit [EC:1.2.7.7]	Metabolism	Amino acid metabolism	00280 Valine, leucine and isoleucine degradation [PATH:ko00280]
K00189	4.63301e+07	5.19712e+07	0	7.51802e+06	9.45096e+06	1.85934e+06	1.7446e+07	9.74931e+06	3.62381e+07	3.64938e+07	7.68499e+06	8.12857e+06	4.80758e+06	5.29511e+06	5.14487e+06	8.52592e+06	1.21282e+07	503659	1.30737e+07	7.73241e+07	0	2.91743e+06	0	0	0	0	1.3498e+07	vorG	2-oxoisovalerate ferredoxin oxidoreductase, gamma subunit [EC:1.2.7.7]	Metabolism	Amino acid metabolism	00280 Valine, leucine and isoleucine degradation [PATH:ko00280]
K00192	260989178	2.80847e+08	4.79631e+08	1.80923e+07	2.29217e+07	2.66715e+07	7.13835e+07	7.44573e+07	3.34287e+07	6.76724e+08	3.06975e+08	6.48699e+08	1.61606e+07	3.03259e+07	1.09596e+07	2.05965e+07	4.79792e+07	1.37108e+07	3.65796e+08	2.55472e+08	4.91785e+08	7.64504e+06	1.32671e+07	1.20451e+07	1.37109e+08	40260222	2.75e+07	cdhA	acetyl-CoA decarbonylase/synthase complex subunit alpha [EC:1.2.7.4]	Metabolism	Overview	01200 Carbon metabolism [PATH:ko01200]
K00193	2.04198e+08	3.47278e+08	8.95012e+08	1.57097e+07	4.77019e+07	3.84258e+07	1.19354e+08	9.87102e+07	8.21024e+07	5.399e+08	1.40049e+08	4.18875e+08	9.11561e+07	4.28373e+07	2.37158e+07	2.9444e+07	7.80692e+07	3.1276e+07	3.32926e+08	1.91854e+08	5.04267e+08	0	5.61642e+06	1.68433e+07	4.73666e+07	5.93053e+07	2.26278e+07	cdhC	acetyl-CoA decarbonylase/synthase complex subunit beta [EC:2.3.1.-]	Metabolism	Overview	01200 Carbon metabolism [PATH:ko01200]
K00194	7.75709e+08	1298208951	2173654356	3.50444e+08	3.53623e+08	3.81056e+08	7.19285e+08	9.42053e+08	1031123436	1862974389	6.62331e+08	1994027171	3.17142e+08	2.3952e+08	1.87109e+08	501604654	5.11219e+08	4.10244e+08	1014086311	1150914693	1613429879	8.94322e+07	1.62163e+08	1.57592e+08	6.25592e+08	3.83454e+08	2.50296e+08	cdhD, acsD	acetyl-CoA decarbonylase/synthase complex subunit delta [EC:2.1.1.245]	Metabolism	Overview	01200 Carbon metabolism [PATH:ko01200]
K00195	6.16195e+07	3.22009e+07	2.51429e+08	5.0537e+06	9.28352e+06	1.33951e+07	1.47821e+07	1.75893e+07	1.83149e+07	2.25625e+08	7.4294e+07	3.0058e+08	3.78126e+06	6.2881e+06	713316	2.76696e+06	961357	7.37829e+06	9.03491e+07	5.21786e+07	8.90154e+07	0	0	0	4.9986e+07	1.50906e+07	2.7122e+07	cdhB	acetyl-CoA decarbonylase/synthase complex subunit epsilon	Metabolism	Overview	01200 Carbon metabolism [PATH:ko01200]
K00196	3373515965	3506635379	4509299338	1711700635	2381943160	1969903405	2921578863	3736305870	4680062082	5092607596	2637822281	6254597054	3067091015	1501802784	1271296274	2197909051	1988151958	2197077256	3546999250	4575140281	6357077278	5.68494e+08	1054789947	1025336797	2339750825	1317351546	1194713732	cooF	anaerobic carbon-monoxide dehydrogenase iron sulfur subunit	Metabolism	Overview	01200 Carbon metabolism [PATH:ko01200]
K00197	1215073348	2018268510	2624359054	2.87195e+08	4.41244e+08	4.78999e+08	9.30694e+08	1098221781	1162717723	2947989528	9.54103e+08	2606018313	3.95782e+08	3.01028e+08	251754229	587782052	6.35728e+08	5.38862e+08	1455958618	1923797642	2406949562	1.27388e+08	2.76577e+08	1.67468e+08	7.32332e+08	5.45356e+08	4.05386e+08	cdhE, acsC	acetyl-CoA decarbonylase/synthase complex subunit gamma [EC:2.1.1.245]	Metabolism	Overview	01200 Carbon metabolism [PATH:ko01200]
K00198	3125648753	4361399549	5684135849	5.6165e+08	7.96993e+08	8.30336e+08	1611135176	2254865685	2306442119	5247255807	2483428119	6192612233	7.11507e+08	5.65909e+08	5.22918e+08	1390283623	1272664980	1116662149	3983455576	5255772525	8473407924	4.6164e+08	9.37795e+08	6.46415e+08	2177945304	1677796934	1046182398	cooS, acsA	anaerobic carbon-monoxide dehydrogenase catalytic subunit [EC:1.2.7.4]	Metabolism	Overview	01200 Carbon metabolism [PATH:ko01200]
K00200	3.82152e+08	4.02542e+08	6.29224e+08	1.34639e+08	2.24225e+08	2.65493e+08	6.43777e+08	6.36319e+08	684005581	4.72416e+08	2.39492e+08	7.23153e+08	1.92495e+08	1.5862e+08	183080623	4.06117e+08	4.93854e+08	4.06404e+08	6.18816e+08	1367688158	1533342241	4.39012e+08	781419872	611449554	1368219203	1186621461	7.29009e+08	fwdA, fmdA	formylmethanofuran dehydrogenase subunit A [EC:1.2.7.12]	Metabolism	Overview	01200 Carbon metabolism [PATH:ko01200]
K00201	4.32999e+08	6.71072e+08	9.82051e+08	2.1418e+08	2.74262e+08	3.71426e+08	6.221e+08	7.24441e+08	9.66469e+08	6.79491e+08	255552445	785662695	2.54104e+08	232979412	1.96949e+08	4.99724e+08	4.69309e+08	4.23233e+08	6.48925e+08	1487927585	1503714626	5.17127e+08	7.98519e+08	5.58633e+08	1235429611	1014340085	1079961150	fwdB, fmdB	formylmethanofuran dehydrogenase subunit B [EC:1.2.7.12]	Metabolism	Overview	01200 Carbon metabolism [PATH:ko01200]
K00202	3.21671e+08	4.81302e+08	8.4342e+08	2.01348e+08	3.70506e+08	3.69795e+08	6.76237e+08	8.68448e+08	8.64957e+08	6.50108e+08	2.38579e+08	9.34706e+08	2.85571e+08	233447382	2.30228e+08	5.38288e+08	5.49942e+08	4.66377e+08	6.96622e+08	1167126297	1279410390	487314613	7.65419e+08	5.11342e+08	1294886308	9.48419e+08	1001089380	fwdC, fmdC	formylmethanofuran dehydrogenase subunit C [EC:1.2.7.12]	Metabolism	Overview	01200 Carbon metabolism [PATH:ko01200]
K00203	1.45223e+08	3.60445e+08	4.10551e+08	1.09929e+08	1.35002e+08	1.4798e+08	9.75865e+08	3.32334e+08	4.24142e+08	3.22969e+08	175949315	4.52037e+08	9.12022e+07	9.90151e+07	1.01622e+08	2.43802e+08	2.52557e+08	2.30105e+08	2.98261e+08	2.80988e+08	3.17072e+08	7.06881e+07	1.59276e+08	6.83714e+07	1.81842e+08	1.73457e+08	1.37276e+08	fwdD, fmdD	formylmethanofuran dehydrogenase subunit D [EC:1.2.7.12]	Metabolism	Overview	01200 Carbon metabolism [PATH:ko01200]
K00204	0	0	0	0	0	0	0	0	0	0	0	0	0	0	0	0	0	0	0	0	0	0	0	0	0	0	0	fwdH	4Fe-4S ferredoxin	Metabolism	Overview	01200 Carbon metabolism [PATH:ko01200]
K00205	7.41316e+08	8.57186e+08	1124071719	1.09778e+08	1.61953e+08	187364486	2.20886e+08	3.0537e+08	322424357	1039079649	5.79838e+08	1388404042	1.41421e+08	1.39908e+08	1.05809e+08	153258703	1.92466e+08	1.32041e+08	7.18622e+08	8.11458e+08	9.08837e+08	5.94359e+07	6.80674e+07	6.57416e+07	3.09414e+08	4.80477e+07	9.02283e+07	fwdF, fmdF	4Fe-4S ferredoxin	Metabolism	Overview	01200 Carbon metabolism [PATH:ko01200]
K00207	0	0	0	0	0	0	0	0	0	0	0	0	0	0	0	0	0	0	0	0	0	0	0	0	0	0	0	DPYD	dihydropyrimidine dehydrogenase (NADP+) [EC:1.3.1.2]	Metabolism	Nucleotide metabolism	00240 Pyrimidine metabolism [PATH:ko00240]
K00208	6222695117	7371105095	12182999583	2.40034e+08	2.42866e+08	2.95014e+08	5.80414e+08	7.15222e+08	7.76483e+08	10678964888	4043781937	11426340244	2.45343e+08	1.67471e+08	194728586	4.6527e+08	467300696	3.99895e+08	9171695528	14331028930	17747044409	11705080678	14700511750	10837823196	19349546589	20693246671	19223687258	fabI	enoyl-[acyl-carrier protein] reductase I [EC:1.3.1.9 1.3.1.10]	Metabolism	Overview	01212 Fatty acid metabolism [PATH:ko01212]
K00209	0	0	0	0	0	0	0	0	0	3.40464e+07	0	0	0	0	0	0	0	0	1.052e+08	198080017	2.01448e+08	1.62149e+08	120714508	7.04744e+07	1.68244e+08	401931930	1.30821e+08	fabV, ter	enoyl-[acyl-carrier protein] reductase / trans-2-enoyl-CoA reductase (NAD+) [EC:1.3.1.9 1.3.1.44]	Metabolism	Overview	01200 Carbon metabolism [PATH:ko01200]
K00210	0	0	0	0	0	0	0	0	0	0	0	0	0	0	0	0	0	0	0	0	0	0	0	0	0	0	0	E1.3.1.12	prephenate dehydrogenase [EC:1.3.1.12]	Metabolism	Overview	01230 Biosynthesis of amino acids [PATH:ko01230]
K00211	0	0	0	0	0	0	0	0	0	0	0	0	0	0	0	0	0	0	0	0	0	0	0	0	0	0	0	TYR1	prephenate dehydrogenase (NADP+) [EC:1.3.1.13]	Metabolism	Amino acid metabolism	00400 Phenylalanine, tyrosine and tryptophan biosynthesis [PATH:ko00400]
K00212	0	0	0	0	0	0	0	0	0	0	0	0	0	0	0	0	0	0	0	0	0	0	0	0	0	0	0	AKR1C1	20alpha/3alpha-hydroxysteroid dehydrogenase / dihydrodiol dehydrogenase [EC:1.1.1.149 1.1.1.357 1.3.1.20]	Metabolism	Lipid metabolism	00140 Steroid hormone biosynthesis [PATH:ko00140]
K00213	0	0	0	0	0	0	0	0	0	0	0	0	0	0	0	0	0	0	0	0	0	0	0	0	0	0	0	DHCR7	7-dehydrocholesterol reductase [EC:1.3.1.21]	Metabolism	Lipid metabolism	00100 Steroid biosynthesis [PATH:ko00100]
K00214	0	0	0	0	0	0	0	0	0	0	0	0	0	0	0	0	0	0	0	0	0	0	0	0	0	0	0	BLVRA, bvdR	biliverdin reductase [EC:1.3.1.24]	Metabolism	Metabolism of cofactors and vitamins	00860 Porphyrin and chlorophyll metabolism [PATH:ko00860]
K00215	7410624381	8572093397	12444874605	9.28864e+08	1098015660	1306417369	2157294814	3138403451	3563730307	12033603904	5562833776	14559811577	1344469491	8.18287e+08	6.11141e+08	1375986546	1355509389	1289376822	10999820873	15213747450	19412475358	10389131186	14377986742	10293972723	20625184052	19396290121	17959626330	dapB	4-hydroxy-tetrahydrodipicolinate reductase [EC:1.17.1.8]	Metabolism	Overview	01230 Biosynthesis of amino acids [PATH:ko01230]
K00216	0	0	0	0	0	0	0	0	0	0	0	0	0	0	0	0	0	0	0	0	0	0	0	0	0	0	0	entA	2,3-dihydro-2,3-dihydroxybenzoate dehydrogenase [EC:1.3.1.28]	Metabolism	Metabolism of terpenoids and polyketides	01053 Biosynthesis of siderophore group nonribosomal peptides [PATH:ko01053]
K00217	2.1853e+08	411745185	634035686	1.34174e+06	998389	2.79677e+06	6.58418e+06	1.3771e+07	1.84975e+07	3.3753e+08	3.122e+08	4.30021e+08	2.88421e+06	0	300208	7.97588e+06	3.91859e+06	8.90453e+06	7.28268e+08	9.67629e+08	1517964887	1.65313e+08	167691526	7.52471e+08	4.89119e+08	4.05558e+08	2.86935e+08	E1.3.1.32	maleylacetate reductase [EC:1.3.1.32]	Metabolism	Overview	01220 Degradation of aromatic compounds [PATH:ko01220]
K00218	1.04545e+08	1.73526e+07	1.12825e+08	825613	0	0	0	0	0	1.70433e+08	2.71445e+08	2.60237e+08	995035	0	0	0	0	0	114401443	5.12431e+08	6.61831e+08	0	0	0	0	0	0	por	protochlorophyllide reductase [EC:1.3.1.33]	Metabolism	Metabolism of cofactors and vitamins	00860 Porphyrin and chlorophyll metabolism [PATH:ko00860]
K00220	6.66925e+08	7.6254e+08	9.21553e+08	8.65099e+06	1.21355e+07	1.54075e+07	1.01969e+07	2.06163e+07	9.49896e+06	5.71677e+08	3.20437e+08	8.16063e+08	1.92538e+06	3.6275e+06	4.01717e+06	1.24271e+07	1.03106e+07	2.46136e+06	321807730	1267171938	1170284753	8.89108e+07	1.1401e+08	9.85397e+07	4.36237e+07	4.23361e+08	4.74268e+07	tyrC	cyclohexadieny/prephenate dehydrogenase [EC:1.3.1.43 1.3.1.12]	Metabolism	Overview	01230 Biosynthesis of amino acids [PATH:ko01230]
K00222	0	0	0	0	0	0	0	0	0	0	0	0	0	0	0	0	0	0	0	0	0	0	0	0	0	0	0	TM7SF2, ERG24	Delta14-sterol reductase [EC:1.3.1.70]	Metabolism	Lipid metabolism	00100 Steroid biosynthesis [PATH:ko00100]
K00223	0	0	0	0	0	0	0	0	0	0	0	0	0	0	0	0	0	0	0	0	0	0	0	0	0	0	0	ERG4	Delta24(24(1))-sterol reductase [EC:1.3.1.71]	Metabolism	Lipid metabolism	00100 Steroid biosynthesis [PATH:ko00100]
K00225	0	0	0	0	0	0	0	0	0	0	0	0	0	0	0	0	0	0	0	0	0	0	0	0	0	0	0	GLDH	L-galactono-1,4-lactone dehydrogenase [EC:1.3.2.3]	Metabolism	Carbohydrate metabolism	00053 Ascorbate and aldarate metabolism [PATH:ko00053]
K00226	7286446448	8970070305	13817013897	3.41683e+08	4.11949e+08	5.52149e+08	9.13293e+08	1044002202	1159179799	14637345294	6210808779	14483900011	5.13644e+08	3.01418e+08	2.93848e+08	5.33403e+08	6.73619e+08	5.53399e+08	8563077378	12050623644	14619119043	1.83905e+08	3.8765e+08	2.75422e+08	1036754041	6.88515e+08	4.81198e+08	pyrD	dihydroorotate dehydrogenase (fumarate) [EC:1.3.98.1]	Metabolism	Nucleotide metabolism	00240 Pyrimidine metabolism [PATH:ko00240]
K00227	0	0	0	0	0	0	0	0	0	0	0	0	0	1.05603e+06	0	0	0	0	0	0	1.01851e+07	4.81662e+07	1.32284e+08	5.7674e+07	8.37302e+07	2.24219e+08	1.98906e+07	SC5DL, ERG3	Delta7-sterol 5-desaturase [EC:1.14.19.20]	Metabolism	Lipid metabolism	00100 Steroid biosynthesis [PATH:ko00100]
K00228	1241734719	1491564355	2184143459	7.32531e+06	1.50153e+07	1.78575e+07	1.05173e+07	2.15557e+07	1.32229e+07	1341598150	8.07274e+08	1918137478	1.41847e+07	4.59775e+06	1.5625e+07	1.06055e+07	1.76745e+07	1.13893e+07	3919179941	5196578585	6652201319	5715584004	7055684472	5930246806	11947686004	10805458568	9689846179	CPOX, hemF	coproporphyrinogen III oxidase [EC:1.3.3.3]	Metabolism	Metabolism of cofactors and vitamins	00860 Porphyrin and chlorophyll metabolism [PATH:ko00860]
K00230	5071204967	5139390502	6193320482	8.03494e+08	1072919656	1434602886	2168607925	3172401473	3622030973	7327723717	3768477604	7675202135	1366902352	8.4474e+08	6.51231e+08	1358550635	1110433473	1235689252	5545255450	8787469843	11309996736	1026113134	2332025160	2071816323	2879052470	2205186790	2084747307	hemG	menaquinone-dependent protoporphyrinogen oxidase [EC:1.3.5.3]	Metabolism	Metabolism of cofactors and vitamins	00860 Porphyrin and chlorophyll metabolism [PATH:ko00860]
K00231	6385964734	7976824430	12350286478	474030468	5.75992e+08	6.902e+08	1113377476	1625316708	2285030482	10877772777	4450219380	11997549636	7.78117e+08	3.43582e+08	3.42039e+08	1391981071	7.49254e+08	8.28845e+08	7746210278	11154640670	14373922972	8.99636e+08	1677931903	1313376359	1909875160	1867588559	1313771176	PPOX, hemY	protoporphyrinogen/coproporphyrinogen III oxidase [EC:1.3.3.4 1.3.3.15]	Metabolism	Metabolism of cofactors and vitamins	00860 Porphyrin and chlorophyll metabolism [PATH:ko00860]
K00232	4.09384e+07	3.51853e+07	2.80216e+08	5.39748e+06	3.79289e+06	2.52411e+07	9.72623e+06	3.31301e+07	2.26865e+07	2.20802e+08	4.41477e+07	166361785	1.10467e+07	8.03792e+06	7.17635e+06	1.62801e+07	2.20168e+07	1.35184e+07	4.49217e+08	486102106	8.06112e+08	1.0074e+08	2.84979e+08	3.78035e+08	4.3277e+08	3.88166e+08	1.93199e+08	E1.3.3.6, ACOX1, ACOX3	acyl-CoA oxidase [EC:1.3.3.6]	Metabolism	Overview	01212 Fatty acid metabolism [PATH:ko01212]
K00234	0	0	0	0	0	0	0	0	0	0	0	0	0	0	0	0	0	0	0	0	0	0	0	0	0	0	0	SDHA, SDH1	succinate dehydrogenase (ubiquinone) flavoprotein subunit [EC:1.3.5.1]	Metabolism	Overview	01200 Carbon metabolism [PATH:ko01200]
K00235	0	0	0	0	0	0	0	0	0	0	0	0	0	0	0	0	0	0	0	0	0	0	0	0	0	0	0	SDHB, SDH2	succinate dehydrogenase (ubiquinone) iron-sulfur subunit [EC:1.3.5.1]	Metabolism	Overview	01200 Carbon metabolism [PATH:ko01200]
K00236	0	0	0	0	0	0	0	0	0	0	0	0	0	0	0	0	0	0	0	0	0	0	0	0	0	0	0	SDHC, SDH3	succinate dehydrogenase (ubiquinone) cytochrome b560 subunit	Metabolism	Overview	01200 Carbon metabolism [PATH:ko01200]
K00237	0	0	0	0	0	0	0	0	0	0	0	0	0	0	0	0	0	0	0	0	0	0	0	0	0	0	0	SDHD, SDH4	succinate dehydrogenase (ubiquinone) membrane anchor subunit	Metabolism	Overview	01200 Carbon metabolism [PATH:ko01200]
K00239	13142141922	21139648325	28207376953	1369373192	1607198170	2343763877	3310351321	4496621059	5409723719	23796067893	10324950446	26655805762	1957285641	1240132064	1059614553	2025343312	2136754718	1952085624	19046166976	26060102274	36554709358	8327245565	11049897197	9505796646	17580883598	14864460781	14340866035	sdhA, frdA	succinate dehydrogenase / fumarate reductase, flavoprotein subunit [EC:1.3.5.1 1.3.5.4]	Metabolism	Overview	01200 Carbon metabolism [PATH:ko01200]
K00240	8391213689	11695543574	16551316237	7.08893e+08	7.67224e+08	9.50398e+08	1807877392	2141799532	2784698645	14916585838	6339060677	15261758643	9.00086e+08	5.73664e+08	8.57379e+08	1078052139	1117467290	9.30318e+08	12067610619	16053213922	20259990093	5568512439	7009481219	6039396295	13083631443	9828426000	9584690018	sdhB, frdB	succinate dehydrogenase / fumarate reductase, iron-sulfur subunit [EC:1.3.5.1 1.3.5.4]	Metabolism	Overview	01200 Carbon metabolism [PATH:ko01200]
K00241	6381178222	7779356190	12295782973	6.56336e+08	9.06937e+08	1071013158	1711751766	2319702789	2670267173	9957642806	4305109860	11661396678	8.44233e+08	6.05498e+08	615529061	1106466301	1114836961	1175085333	8475181256	11851907381	14175673693	6133909627	7663697809	6680480401	12784566113	11418273703	11273509033	sdhC, frdC	succinate dehydrogenase / fumarate reductase, cytochrome b subunit	Metabolism	Overview	01200 Carbon metabolism [PATH:ko01200]
K00242	1422041467	1730273837	2483465534	3.16361e+08	4.34847e+08	5.08227e+08	7.58368e+08	1141671934	1305920522	1841493089	1163912854	2768440395	4.36276e+08	3.25176e+08	2.71349e+08	4.14496e+08	4.11708e+08	4.51714e+08	3608207335	6235126001	6641281123	6205228447	7958011813	6574734574	12640012190	10748315733	10663440564	sdhD, frdD	succinate dehydrogenase / fumarate reductase, membrane anchor subunit	Metabolism	Overview	01200 Carbon metabolism [PATH:ko01200]
K00244	7.34589e+08	1377525726	2052420154	7.37258e+07	7.91001e+07	8.94222e+07	125166416	1.28948e+08	1.82915e+08	1277148147	7.10051e+08	1522454817	9.97253e+07	4.89705e+07	3.92491e+07	7.16446e+07	2.48752e+08	5.4914e+07	1329196137	1858021307	2368752795	2.44188e+08	634685204	7.93693e+08	8.62354e+08	1200876855	9.77545e+08	frdA	fumarate reductase flavoprotein subunit [EC:1.3.5.4]	Metabolism	Overview	01200 Carbon metabolism [PATH:ko01200]
K00245	1.70964e+08	2.33529e+08	3.20817e+08	2.54169e+07	1.85768e+07	1.19506e+07	1.87946e+07	3.46242e+07	3.46896e+07	3.40707e+08	9.67011e+07	2.22791e+08	2.73872e+07	1.90935e+07	1.11834e+07	3.10124e+07	10821572	1.70511e+07	3.55481e+08	5.67999e+08	6.74277e+08	2.09112e+08	2.66263e+08	2.73953e+08	2.67295e+08	3.31499e+08	3.80368e+08	frdB	fumarate reductase iron-sulfur subunit [EC:1.3.5.4]	Metabolism	Overview	01200 Carbon metabolism [PATH:ko01200]
K00246	6.56917e+07	4.92023e+07	8.53691e+07	1.87395e+07	1.51806e+07	2.10559e+07	2.93293e+07	2.47371e+07	1.43369e+07	8.35814e+07	4.98766e+07	9.07535e+07	777371	3.18436e+06	2.16954e+06	1.30358e+07	6.36972e+06	7.39766e+06	1.26529e+08	3.26151e+08	2.54947e+08	1.38212e+08	221695168	2.31001e+08	5.27288e+08	5.46232e+08	3.80698e+08	frdC	fumarate reductase subunit C	Metabolism	Overview	01200 Carbon metabolism [PATH:ko01200]
K00247	8.15278e+07	1.58276e+08	1.59627e+08	0	4.31569e+06	2.56176e+06	0	8.85651e+06	5.82747e+06	1.24378e+08	6.0948e+07	1.09679e+08	4.25228e+06	3.79697e+06	1.39097e+06	1.11165e+06	5.2587e+06	0	1.14301e+08	3.58052e+08	4.94321e+08	124568392	2.21701e+08	248926531	5.14041e+08	3.79356e+08	219046161	frdD	fumarate reductase subunit D	Metabolism	Overview	01200 Carbon metabolism [PATH:ko01200]
K00248	4779069452	5470150711	7992449332	3.57184e+08	4.35878e+08	5.64475e+08	1159759430	1727576378	1665124291	7192712150	3413817108	7965454294	4.24452e+08	4.40341e+08	3.36582e+08	9.63228e+08	9.33918e+08	7.70672e+08	5552842092	9797738648	11122605660	7045207255	9224197283	7735049573	16454999703	15595331849	12804403310	ACADS, bcd	butyryl-CoA dehydrogenase [EC:1.3.8.1]	Metabolism	Overview	01200 Carbon metabolism [PATH:ko01200]
K00249	19746969715	26658062482	43657579545	7.88586e+08	9.23278e+08	1092436360	2053240118	2687564087	3028687264	27607402662	15268613731	32415559817	869206465	7.25779e+08	597926699	1477937727	4795236534	1353008195	25451308128	43825192169	50108703165	14830169190	20163185781	18729912092	38456814717	34737335560	33372839502	ACADM, acd	acyl-CoA dehydrogenase [EC:1.3.8.7]	Metabolism	Overview	01200 Carbon metabolism [PATH:ko01200]
K00251	0	0	0	0	0	0	0	0	0	0	0	0	0	0	0	0	0	0	0	0	0	0	0	0	0	0	0	AKR1D1	3-oxo-5-beta-steroid 4-dehydrogenase [EC:1.3.1.3]	Metabolism	Lipid metabolism	00120 Primary bile acid biosynthesis [PATH:ko00120]
K00252	4381340400	6628167746	8830849034	9.37289e+07	6.54641e+07	9.48995e+07	1.99693e+08	2.77924e+08	2.9959e+08	7726062631	4185293271	8891105462	8.4347e+07	6.30463e+07	6.4913e+07	1.60178e+08	1.48553e+08	1.46104e+08	7871830367	14085735559	17329993998	6820712793	8871954729	9499300219	16122816548	15245386540	13934339885	GCDH, gcdH	glutaryl-CoA dehydrogenase [EC:1.3.8.6]	Metabolism	Lipid metabolism	00071 Fatty acid degradation [PATH:ko00071]
K00253	1343842842	1802940870	3772836735	2.32491e+07	2.21477e+07	3.20061e+07	4.3945e+07	5.11387e+07	4.40848e+07	2047355189	7.46301e+08	2130159792	2.90441e+07	1.47041e+07	2.38331e+07	1.69211e+07	3.17155e+07	2.35207e+07	2472965778	4456865146	5146255741	5422924314	7076597832	5767133236	12092250754	10384870142	10279144627	IVD, ivd	isovaleryl-CoA dehydrogenase [EC:1.3.8.4]	Metabolism	Amino acid metabolism	00280 Valine, leucine and isoleucine degradation [PATH:ko00280]
K00254	2582335631	3067707528	4632764867	3.38347e+08	3.77466e+08	4.95287e+08	7.07079e+08	1142961677	1332515509	3835428086	1733303450	3907449651	5.06656e+08	2.51993e+08	2.58581e+08	4.55272e+08	4.12846e+08	4.40274e+08	4856113086	7336088883	9580811112	6712866891	8913435578	7388544698	13869902708	12787500417	11721091327	DHODH, pyrD	dihydroorotate dehydrogenase [EC:1.3.5.2]	Metabolism	Nucleotide metabolism	00240 Pyrimidine metabolism [PATH:ko00240]
K00255	0	0	0	0	0	0	0	0	0	0	0	0	0	0	0	0	0	0	0	0	0	0	0	0	0	0	0	ACADL	long-chain-acyl-CoA dehydrogenase [EC:1.3.8.8]	Metabolism	Overview	01212 Fatty acid metabolism [PATH:ko01212]
K00259	8388439751	9035081991	14603579997	609479060	7.67955e+08	8.92842e+08	1405536210	2067164823	2520089094	14224253325	6493457089	15512833711	8.83517e+08	5.95676e+08	4.77786e+08	1020017492	1016636431	9.61405e+08	11835623003	16411168297	22178135359	2806648995	4390969771	4433420780	8088869218	6578760140	6773472257	ald	alanine dehydrogenase [EC:1.4.1.1]	Metabolism	Amino acid metabolism	00250 Alanine, aspartate and glutamate metabolism [PATH:ko00250]
K00260	1156727283	3198647961	2364290915	3.5603e+08	413413971	3.30698e+08	4.51411e+08	5.74572e+08	6.92096e+08	1797476748	9.19415e+08	2025766997	571165627	4.13844e+08	2.04271e+08	3.25263e+08	2.67009e+08	2.61418e+08	1013299946	1231280564	2044564250	2.50437e+08	2.64049e+08	2.02176e+08	5.80829e+08	3.62227e+08	454724011	gudB, rocG	glutamate dehydrogenase [EC:1.4.1.2]	Metabolism	Energy metabolism	00910 Nitrogen metabolism [PATH:ko00910]
K00261	4853939258	6254275980	9466413316	234437222	3.29607e+08	3.45409e+08	5.71766e+08	6.87472e+08	8.32715e+08	8640781498	3605438589	9707961832	3.26851e+08	1.89726e+08	1.95715e+08	3.70923e+08	4.236e+08	3.40449e+08	6704147314	9817446356	12091339181	5312572549	6264608355	5205499650	10548314295	9781676128	9346971569	GLUD1_2, gdhA	glutamate dehydrogenase (NAD(P)+) [EC:1.4.1.3]	Metabolism	Overview	01200 Carbon metabolism [PATH:ko01200]
K00262	7445775905	8298312562	11385157032	717381119	9.92186e+08	9.84915e+08	1122335244	1578332067	1516242606	11933672750	4844860944	13098892169	1295819582	9.16878e+08	5.59167e+08	8.0276e+08	745558140	6.98094e+08	6484122196	8180225149	10765725921	6.95751e+08	763884990	6.59121e+08	1701404614	8.93043e+08	8.87368e+08	E1.4.1.4, gdhA	glutamate dehydrogenase (NADP+) [EC:1.4.1.4]	Metabolism	Energy metabolism	00910 Nitrogen metabolism [PATH:ko00910]
K00263	3.79439e+08	432906491	7.05026e+08	2.20208e+06	2.29795e+06	0	0	0	0	4.5441e+08	2.25198e+08	6.09858e+08	0	0	261624	0	428758	0	3.65513e+08	9.0544e+08	9.27487e+08	4.53671e+07	136625073	866256513	8.2301e+08	6.74867e+08	5.70555e+08	E1.4.1.9	leucine dehydrogenase [EC:1.4.1.9]	Metabolism	Amino acid metabolism	00280 Valine, leucine and isoleucine degradation [PATH:ko00280]
K00264	0	0	0	0	0	0	0	0	0	0	0	0	0	0	0	0	0	0	0	0	0	0	0	0	0	0	0	GLT1	glutamate synthase (NADPH/NADH) [EC:1.4.1.13 1.4.1.14]	Metabolism	Overview	01230 Biosynthesis of amino acids [PATH:ko01230]
K00265	15419627388	22291490706	32555968583	9.59954e+08	9.79751e+08	1265538708	1976501467	3179940673	3336128507	27935360001	12675207521	30351738519	1253256928	8.63993e+08	7.44695e+08	1353546433	1458241404	1192595529	24848252573	32987226174	44353265528	12571783828	15036124235	12939012033	26210182069	24729731583	21417540071	gltB	glutamate synthase (NADPH/NADH) large chain [EC:1.4.1.13 1.4.1.14]	Metabolism	Overview	01230 Biosynthesis of amino acids [PATH:ko01230]
K00266	19082778319	24241065005	33229644303	2114982587	2537299755	2736725353	4079640985	6279702291	6891574112	34552543414	14747799403	36111042561	3348717713	1862429694	1439896037	2515129864	2390188301	2164216627	25526415938	33611379414	45663268932	8772139425	11970168631	9531419369	18564505289	16002886441	14735378203	gltD	glutamate synthase (NADPH/NADH) small chain [EC:1.4.1.13 1.4.1.14]	Metabolism	Overview	01230 Biosynthesis of amino acids [PATH:ko01230]
K00270	0	0	0	0	0	0	0	0	0	0	0	0	0	0	0	0	0	0	0	0	0	0	0	0	0	0	0	pdh	phenylalanine dehydrogenase [EC:1.4.1.20]	Metabolism	Amino acid metabolism	00350 Tyrosine metabolism [PATH:ko00350]
K00271	4.08345e+08	3.55524e+08	6.09737e+08	7.36475e+06	5.78881e+06	1.19472e+07	2.00094e+07	9.39125e+06	6.61752e+07	5.97575e+08	634672201	1011541586	6.38936e+06	1.59873e+07	3.82508e+06	3.18117e+07	1.0678e+07	2.14859e+07	7.63105e+08	1669893196	1619741266	2.59533e+07	3.89525e+07	3.24863e+07	1.46637e+08	1.66266e+08	7.297e+07	vdh	valine dehydrogenase (NAD+) [EC:1.4.1.23]	Metabolism	Amino acid metabolism	00280 Valine, leucine and isoleucine degradation [PATH:ko00280]
K00272	0	0	0	0	0	0	0	0	0	0	0	0	0	0	0	0	0	0	0	0	0	0	0	0	0	0	0	DDO	D-aspartate oxidase [EC:1.4.3.1]	Metabolism	Amino acid metabolism	00250 Alanine, aspartate and glutamate metabolism [PATH:ko00250]
K00273	0	0	2.26805e+07	0	0	0	0	0	0	8.61686e+06	0	1.64786e+07	0	0	0	0	0	680694	2.70834e+08	4.87612e+07	2.82353e+08	2.95718e+07	9.72197e+07	1.46027e+08	3.52444e+08	1.04524e+08	370826648	DAO, aao	D-amino-acid oxidase [EC:1.4.3.3]	Metabolism	Amino acid metabolism	00260 Glycine, serine and threonine metabolism [PATH:ko00260]
K00274	8.41183e+08	9.57707e+08	1307052022	1.0098e+07	1.20215e+07	1.64231e+07	2.97995e+07	3.47085e+07	3.39961e+07	1020776543	5.91705e+08	1111310166	9.48096e+06	7.14049e+06	1.03039e+07	8.10542e+06	1.80913e+07	6.04337e+06	1747486937	4238430649	4695623230	2493786534	3170984058	3315436855	6322119316	5368663963	5708628065	MAO, aofH	monoamine oxidase [EC:1.4.3.4]	Metabolism	Amino acid metabolism	00260 Glycine, serine and threonine metabolism [PATH:ko00260]
K00275	3729966621	5606667877	7867637715	2.46379e+08	3.44357e+08	7.56793e+08	7.42028e+08	9.05817e+08	9.26045e+08	6349324256	2875953404	7908570532	295090436	2.36064e+08	2.27284e+08	5.2647e+08	5.48453e+08	4.66295e+08	5164733972	9100121197	9287018196	5757791905	7209035317	6374891763	11288168654	11363561211	10129878061	pdxH, PNPO	pyridoxamine 5'-phosphate oxidase [EC:1.4.3.5]	Metabolism	Metabolism of cofactors and vitamins	00750 Vitamin B6 metabolism [PATH:ko00750]
K00276	1.67434e+08	3.10093e+08	4.06976e+08	973563	0	0	0	1.14372e+06	2.25766e+06	5.61223e+08	1.48068e+08	3.41033e+08	0	372408	0	0	0	0	2.67994e+08	4.26867e+08	4.92901e+08	1.44689e+07	3.1719e+08	3.69065e+08	2.38463e+08	4.20592e+08	1.81288e+08	AOC3, AOC2, tynA	primary-amine oxidase [EC:1.4.3.21]	Metabolism	Amino acid metabolism	00260 Glycine, serine and threonine metabolism [PATH:ko00260]
K00278	9981829581	12760746787	17867573172	7.74552e+08	9.99935e+08	1106810454	1830538660	2844443778	2863236649	16835216093	7293385718	18019430449	1073125261	7.27324e+08	5.25843e+08	1160321459	1144938897	1154894375	13264982911	18055602053	24436950640	7154308917	9838380367	7857789933	15942419100	14884430309	13351760210	nadB	L-aspartate oxidase [EC:1.4.3.16]	Metabolism	Amino acid metabolism	00250 Alanine, aspartate and glutamate metabolism [PATH:ko00250]
K00279	2.95558e+07	6.92259e+07	8.18345e+07	0	0	0	0	0	0	7.10649e+07	2.59045e+07	5.6626e+07	698760	2.52735e+06	0	0	691313	0	8.07926e+07	6.59202e+07	1.46253e+08	0	0	0	0	0	0	CKX	cytokinin dehydrogenase [EC:1.5.99.12]	Metabolism	Metabolism of terpenoids and polyketides	00908 Zeatin biosynthesis [PATH:ko00908]
K00281	8494756114	10839865626	16738840756	813988491	6.29565e+08	9.24359e+08	1285159895	1882081637	2482602234	15064196740	7047990076	17022212357	8.67424e+08	5.20939e+08	406953499	8.94832e+08	7.81462e+08	8.85026e+08	12878821049	17247754285	23242241083	8299831873	11005842405	9430559039	18434446303	15882936560	15255798011	GLDC, gcvP	glycine dehydrogenase [EC:1.4.4.2]	Metabolism	Overview	01200 Carbon metabolism [PATH:ko01200]
K00282	6391258277	7677298583	10830797286	971749894	1232797054	1250723518	2036524895	3118163523	3303733798	10683703198	4133635518	11203639337	1739346643	8.84597e+08	7.3946e+08	1389844191	1419941506	1335478181	6849822970	8475763420	12329504489	5.87566e+08	1093865044	8.12021e+08	2383837018	1641366853	1067480046	gcvPA	glycine dehydrogenase subunit 1 [EC:1.4.4.2]	Metabolism	Overview	01200 Carbon metabolism [PATH:ko01200]
K00283	6768918930	8614138582	13594681903	1055162004	1408342579	1542432267	2094228142	2712010371	3128116300	10816108930	4863703921	11680334169	1787034427	9.41723e+08	8.24643e+08	1450898397	1874703297	1274231208	6912737978	9603794231	13560342296	7.53174e+08	1334240637	1043581814	2022225574	1805065037	1166631641	gcvPB	glycine dehydrogenase subunit 2 [EC:1.4.4.2]	Metabolism	Overview	01200 Carbon metabolism [PATH:ko01200]
K00284	1887519120	2200018928	3163856258	1.79384e+08	2.03183e+08	3.05472e+08	6.47897e+08	6.99784e+08	1820221083	3276125394	1208219645	3688400438	207317846	1.61048e+08	1.48087e+08	5.67858e+08	5.07695e+08	6.07045e+08	2068795111	3002565553	3979962821	1.48979e+08	2.43767e+08	1.61899e+08	6.07257e+08	4.79489e+08	4.18994e+08	E1.4.7.1	glutamate synthase (ferredoxin) [EC:1.4.7.1]	Metabolism	Carbohydrate metabolism	00630 Glyoxylate and dicarboxylate metabolism [PATH:ko00630]
K00285	1473864715	1625670438	1907722271	6.1341e+07	9.47418e+07	1.3213e+08	3.23671e+08	404029761	4.34344e+08	1927741122	1213009756	2249204299	9.73151e+07	6.40774e+07	7.06687e+07	2.65711e+08	2.71877e+08	3.15447e+08	4120724404	9235603263	8340997124	12240142063	15721847913	12035229718	26547848268	21890661420	22347951267	dadA	D-amino-acid dehydrogenase [EC:1.4.5.1]	Metabolism	Amino acid metabolism	00360 Phenylalanine metabolism [PATH:ko00360]
K00286	8777351719	11150924300	15246452392	1302244430	1773841672	1691963228	2379810878	3300100555	4189794764	14537637062	7160169088	16065772126	2213518731	1150333520	1036207656	1519546287	1424959748	1381187650	11974607636	17487516532	20458164937	7949270590	9673840143	8993325093	16687257880	14486270194	13863498171	proC	pyrroline-5-carboxylate reductase [EC:1.5.1.2]	Metabolism	Overview	01230 Biosynthesis of amino acids [PATH:ko01230]
K00287	4160188533	5166075311	6158114954	1.23942e+08	1.43474e+08	1.43806e+08	2.49395e+08	3.2241e+08	3.17868e+08	6552670613	2861080278	6931569952	159964576	1.18046e+08	1.2306e+08	1.67101e+08	2.19646e+08	1.63318e+08	6016326706	7919282094	10692399973	5715327521	7761999189	6157026611	12650200596	11871270599	10713959606	DHFR, folA	dihydrofolate reductase [EC:1.5.1.3]	Metabolism	Metabolism of cofactors and vitamins	00790 Folate biosynthesis [PATH:ko00790]
K00288	488448745	6.71107e+08	1377441183	5.52909e+07	7.69561e+07	7.70858e+07	1.61386e+08	1.45791e+08	1.79689e+08	7.76252e+08	2.63664e+08	9.11456e+08	5.44928e+07	4.20285e+07	3.60147e+07	4.54623e+07	101057605	3.99242e+07	6.3082e+08	4.87697e+08	7.78863e+08	9.33091e+06	4.20584e+07	1.59939e+07	1.53184e+08	1.30153e+08	3.03092e+07	MTHFD	methylenetetrahydrofolate dehydrogenase (NADP+) / methenyltetrahydrofolate cyclohydrolase / formyltetrahydrofolate synthetase [EC:1.5.1.5 3.5.4.9 6.3.4.3]	Metabolism	Metabolism of cofactors and vitamins	00670 One carbon pool by folate [PATH:ko00670]
K00289	0	0	0	0	0	0	0	0	0	0	0	0	0	0	0	0	0	0	0	0	0	0	0	0	0	0	0	E1.5.1.6, FTHFD	formyltetrahydrofolate dehydrogenase [EC:1.5.1.6]	Metabolism	Metabolism of cofactors and vitamins	00670 One carbon pool by folate [PATH:ko00670]
K00290	4395555007	4492646034	6919367171	2.18709e+08	3.54918e+08	4.06858e+08	8.80725e+08	1172300441	1289265219	7114834904	2978383879	7995796422	5.19448e+08	2.98491e+08	2.38337e+08	6.79609e+08	8.57953e+08	6.68635e+08	3816944444	5142750689	7007329596	1.40343e+08	2.27994e+08	1.55096e+08	809695132	6.15486e+08	561210933	LYS1	saccharopine dehydrogenase (NAD+, L-lysine forming) [EC:1.5.1.7]	Metabolism	Overview	01230 Biosynthesis of amino acids [PATH:ko01230]
K00293	1431702975	1379432517	1596776988	3.60371e+07	4.26896e+07	5.40201e+07	1.19145e+08	8.88895e+07	2.75107e+08	2050350594	954018210	1873894383	4.39617e+07	4.06849e+07	2.39931e+07	5.11045e+07	9.3599e+07	3.43896e+07	1042460135	1355669185	1424764353	1.508e+07	2.39442e+07	7.08158e+06	1.24782e+08	5.26621e+07	4.04218e+07	LYS9	saccharopine dehydrogenase (NADP+, L-glutamate forming) [EC:1.5.1.10]	Metabolism	Overview	01230 Biosynthesis of amino acids [PATH:ko01230]
K00294	7111958271	9340878776	13535851085	3.60209e+08	4.02715e+08	5.51679e+08	1013188071	1217375739	1453548771	11810244232	5718407487	13489306457	4.17839e+08	3.66123e+08	4516735380	6.1886e+08	6.8579e+08	4.63312e+08	7640151774	10758353023	14173958288	2.20479e+08	2.76991e+08	1.6672e+08	1111389139	9.05498e+08	5.22765e+08	E1.2.1.88	1-pyrroline-5-carboxylate dehydrogenase [EC:1.2.1.88]	Metabolism	Amino acid metabolism	00250 Alanine, aspartate and glutamate metabolism [PATH:ko00250]
K00295	0	0	0	0	0	0	0	0	0	0	0	0	0	0	0	0	0	0	0	0	0	0	0	0	0	0	0	MTD1	methylenetetrahydrofolate dehydrogenase (NAD+) [EC:1.5.1.15]	Metabolism	Metabolism of cofactors and vitamins	00670 One carbon pool by folate [PATH:ko00670]
K00296	0	0	0	0	0	0	0	0	0	0	0	0	0	0	0	0	0	0	0	0	0	0	0	0	0	0	0	E1.5.1.19	D-nopaline dehydrogenase [EC:1.5.1.19]	Metabolism	Amino acid metabolism	00330 Arginine and proline metabolism [PATH:ko00330]
K00297	11462121387	12716357243	17001330205	7.62396e+08	9.91281e+08	1100870934	1853688833	2671049090	2956155078	16564684299	7856785602	19513633142	1053926536	7.19889e+08	6.19789e+08	1227904469	1166952057	1080213590	13210213170	21114725714	24743340390	6331064990	9466729636	7858571973	15768193991	13117758644	13669520673	metF, MTHFR	methylenetetrahydrofolate reductase (NADPH) [EC:1.5.1.20]	Metabolism	Overview	01200 Carbon metabolism [PATH:ko01200]
K00299	5.91323e+08	668415316	771107194	1.45229e+07	1.74243e+07	2.24007e+07	1.61066e+07	2.5628e+07	4.71768e+07	1591907384	4.3368e+08	9.00734e+08	1.75621e+07	1.68223e+07	1.18571e+07	1.61471e+07	3.09039e+07	1.4041e+07	2147264879	3569453544	4723721886	6535025275	7341228891	6146534619	12170427760	14689432318	10351494220	ssuE	FMN reductase [EC:1.5.1.38]	Metabolism	Energy metabolism	00920 Sulfur metabolism [PATH:ko00920]
K00301	5.13185e+08	6.29636e+08	7.92892e+08	1.61697e+06	0	1.43204e+06	2.84588e+06	7.04906e+06	9.13424e+06	5.56071e+08	2.65912e+08	6.1385e+08	1.25174e+06	0	0	1.3612e+06	0	3.499e+06	4.20382e+08	6.39434e+08	1083069842	0	0	0	0	2.85122e+06	0	E1.5.3.1	sarcosine oxidase [EC:1.5.3.1]	Metabolism	Amino acid metabolism	00260 Glycine, serine and threonine metabolism [PATH:ko00260]
K00302	1421457073	1406180046	1588515558	7.76698e+08	9.50951e+08	7.97236e+08	1000869007	1291975750	1838677094	1734823358	9.26614e+08	2253078339	1648656551	6.58371e+08	5.21442e+08	6.83774e+08	5.58427e+08	595399254	1615670279	2823573605	3292705245	1156180797	1381930726	1949932336	3002331879	1729688334	1326003847	soxA	sarcosine oxidase, subunit alpha [EC:1.5.3.1]	Metabolism	Amino acid metabolism	00260 Glycine, serine and threonine metabolism [PATH:ko00260]
K00303	2374277646	3221245479	4142662858	7.2374e+08	9.169e+08	7.46547e+08	1470391015	1780136721	1830605329	3424783195	1935778403	4253196157	1393343562	5.60953e+08	4.65724e+08	6.828e+08	6.03303e+08	5.65215e+08	2741756404	5064418027	5456044986	1034769117	1508842793	2037130327	3319117957	1937608722	1992352036	soxB	sarcosine oxidase, subunit beta [EC:1.5.3.1]	Metabolism	Amino acid metabolism	00260 Glycine, serine and threonine metabolism [PATH:ko00260]
K00304	0	0	0	0	0	0	0	0	0	0	0	2.03625e+07	2.51271e+06	0	0	0	0	0	4.25631e+08	9.27326e+08	1004910951	7.44337e+08	8.25659e+08	1247379859	7.56916e+08	8.52663e+08	4.9129e+08	soxD	sarcosine oxidase, subunit delta [EC:1.5.3.1]	Metabolism	Amino acid metabolism	00260 Glycine, serine and threonine metabolism [PATH:ko00260]
K00305	4.65569e+06	0	0	0	0	0	0	0	0	2.22002e+07	3.69471e+06	0	0	0	0	0	1.08897e+06	0	4.54952e+08	8.64043e+08	7.20768e+08	5.56457e+08	6.94424e+08	1288513064	1094344949	7.76966e+08	7.05366e+08	soxG	sarcosine oxidase, subunit gamma [EC:1.5.3.1]	Metabolism	Amino acid metabolism	00260 Glycine, serine and threonine metabolism [PATH:ko00260]
K00306	0	0	0	0	0	0	0	0	0	0	0	0	0	0	0	0	0	0	0	0	0	0	0	0	0	0	0	PIPOX	sarcosine oxidase / L-pipecolate oxidase [EC:1.5.3.1 1.5.3.7]	Metabolism	Amino acid metabolism	00260 Glycine, serine and threonine metabolism [PATH:ko00260]
K00307	0	0	0	0	0	0	0	0	0	0	0	0	0	0	0	0	0	0	0	0	0	0	0	0	0	0	0	BBE1	reticuline oxidase [EC:1.21.3.3]	Metabolism	Biosynthesis of other secondary metabolites	00950 Isoquinoline alkaloid biosynthesis [PATH:ko00950]
K00308	0	0	0	0	0	0	0	0	0	0	0	0	0	0	0	0	0	0	0	0	0	0	0	0	0	0	0	PAOX	N1-acetylpolyamine oxidase [EC:1.5.3.13]	Cellular Processes	Transport and catabolism	04146 Peroxisome [PATH:ko04146]
K00310	0	0	0	0	0	0	0	0	0	0	0	0	0	0	0	0	0	0	0	0	0	0	0	0	0	0	0	SE	pyrimidodiazepine synthase [EC:1.5.4.1]	Metabolism	Metabolism of other amino acids	00480 Glutathione metabolism [PATH:ko00480]
K00312	0	0	0	0	0	0	0	0	0	0	0	0	0	0	0	0	0	0	0	0	0	0	0	0	0	0	0	WNT3	wingless-type MMTV integration site family, member 3	Environmental Information Processing	Signal transduction	04310 Wnt signaling pathway [PATH:ko04310]
K00314	1.99137e+07	1.98822e+08	4.16584e+08	1.99304e+07	1.97678e+07	3.68986e+07	3.67578e+07	5.00254e+07	7.0574e+07	1.15246e+08	1.96914e+07	1.23716e+08	2.25164e+07	1.50407e+07	1.31862e+07	2.41328e+07	4.32032e+07	1.78438e+07	9.09123e+07	9.22892e+07	6.31448e+07	2.27309e+07	1.99406e+07	0	5.20316e+07	3.06009e+07	1.37205e+07	SARDH	sarcosine dehydrogenase [EC:1.5.8.3]	Metabolism	Amino acid metabolism	00260 Glycine, serine and threonine metabolism [PATH:ko00260]
K00315	0	0	0	0	0	0	0	0	0	0	0	0	0	0	0	0	0	0	0	0	0	0	0	0	3.08126e+08	209243132	0	DMGDH	dimethylglycine dehydrogenase [EC:1.5.8.4]	Metabolism	Amino acid metabolism	00260 Glycine, serine and threonine metabolism [PATH:ko00260]
K00316	2.58354e+08	4.99243e+08	1151849098	4.7075e+06	1.17654e+07	9.31504e+06	6.76106e+07	1.28866e+08	5.51097e+07	5.13111e+08	1.47543e+08	3.68527e+08	1.51912e+07	6.53492e+06	2.48324e+06	1.97118e+07	5.64199e+07	2.35266e+07	258654703	3.59655e+08	4.35221e+08	0	0	5.55118e+06	2.44837e+07	3.01749e+07	2.44637e+07	spdH	spermidine dehydrogenase [EC:1.5.99.6]	Metabolism	Amino acid metabolism	00330 Arginine and proline metabolism [PATH:ko00330]
K00317	1.53157e+06	1.02493e+07	2.42321e+07	2.90711e+06	0	1.09601e+06	353885	2.9148e+06	0	1.29783e+07	3.35589e+06	2.89706e+07	362094	0	929860	0	0	0	3.32051e+08	5.04819e+08	8.69149e+08	5.75196e+08	7.71266e+08	6.9248e+08	1009577111	8.31369e+08	5.86037e+08	dmd-tmd	dimethylamine/trimethylamine dehydrogenase [EC:1.5.8.1 1.5.8.2]	Metabolism	Overview	01200 Carbon metabolism [PATH:ko01200]
K00318	6722347938	7345310245	10750148797	268988472	308053577	3.77056e+08	6.51312e+08	7.86173e+08	8.44011e+08	10228672306	4672137224	11328081967	3.24582e+08	2.33991e+08	2.29022e+08	4.22418e+08	613195936	3.82779e+08	6572081339	9703964320	13615941305	2.24457e+08	3.66442e+08	301428065	7.55684e+08	5.60735e+08	1266793825	PRODH	proline dehydrogenase [EC:1.5.-.-]	Metabolism	Amino acid metabolism	00330 Arginine and proline metabolism [PATH:ko00330]
K00319	1.09653e+08	1.29912e+08	2.65241e+08	8.95792e+07	1.65142e+08	1.98869e+08	2.5846e+08	2.88842e+08	3.6296e+08	1.38403e+08	1.13373e+08	230154778	1.01709e+08	1.07782e+08	1.18483e+08	1.48854e+08	2.20234e+08	1.42111e+08	1.34661e+08	1.53138e+08	6.88939e+07	3.44742e+07	9.84393e+07	5.29814e+07	240182194	1.95252e+08	1.30126e+08	mtd	methylenetetrahydromethanopterin dehydrogenase [EC:1.5.98.1]	Metabolism	Overview	01200 Carbon metabolism [PATH:ko01200]
K00320	1356082573	2155731704	4180231183	1.20982e+08	1.92994e+08	2.06036e+08	3.47223e+08	4.0196e+08	3.53663e+08	2135915188	8.58126e+08	2633659715	5.51308e+08	1.58167e+08	1.35424e+08	3.3268e+08	2.73075e+08	2.07055e+08	1554486537	2231742476	2576625926	1.0233e+08	1.55809e+08	9.80969e+07	4.8774e+08	2.7696e+08	1.74764e+08	mer	5,10-methylenetetrahydromethanopterin reductase [EC:1.5.98.2]	Metabolism	Overview	01200 Carbon metabolism [PATH:ko01200]
K00322	9.01131e+08	1047308786	2225465029	2.13368e+07	1.2613e+07	2.18645e+06	4.68408e+07	2.89447e+07	2.8182e+07	1639341982	5.44866e+08	1325062782	1.01732e+07	8.91444e+06	4.21327e+06	1.30532e+07	2.42664e+07	10854817	1914554432	1482454413	2938243762	9.1948e+07	2.6454e+08	4.70274e+08	8.52083e+08	366688342	4.03421e+08	sthA, udhA	NAD(P) transhydrogenase [EC:1.6.1.1]	Metabolism	Metabolism of cofactors and vitamins	00760 Nicotinate and nicotinamide metabolism [PATH:ko00760]
K00323	0	0	0	0	0	0	0	0	0	0	0	0	0	0	0	0	0	0	0	0	0	0	0	0	0	0	0	NNT	NAD(P) transhydrogenase [EC:1.6.1.2]	Metabolism	Metabolism of cofactors and vitamins	00760 Nicotinate and nicotinamide metabolism [PATH:ko00760]
K00324	11593172403	15643549398	22311110307	9.90807e+08	1305835185	1588036171	2768286291	3852343183	4190617885	17976077715	8837630049	20117456529	1423338622	963817399	8.34497e+08	1879552674	1858113725	1781035615	15995483094	22894970242	31797762831	11274436238	15375850681	12375766508	25404649350	23923776378	22535820872	pntA	NAD(P) transhydrogenase subunit alpha [EC:1.6.1.2]	Metabolism	Metabolism of cofactors and vitamins	00760 Nicotinate and nicotinamide metabolism [PATH:ko00760]
K00325	7997487698	11475918417	17558469701	6.98629e+08	9.00053e+08	1384025628	1706541250	2604413049	2870829029	12281856254	6164725062	14656874449	1053534676	6.7002e+08	5.45901e+08	1240223332	1169364737	1142774821	11915944472	17700878536	21332501317	6733339009	9118936243	7891761582	16969890328	13817734051	12905201691	pntB	NAD(P) transhydrogenase subunit beta [EC:1.6.1.2]	Metabolism	Metabolism of cofactors and vitamins	00760 Nicotinate and nicotinamide metabolism [PATH:ko00760]
K00326	0	0	0	0	0	0	0	0	0	0	0	0	0	0	0	0	0	0	0	0	0	0	0	0	0	0	0	E1.6.2.2	cytochrome-b5 reductase [EC:1.6.2.2]	Metabolism	Carbohydrate metabolism	00520 Amino sugar and nucleotide sugar metabolism [PATH:ko00520]
K00329	0	0	0	0	0	0	0	0	0	0	0	0	0	0	0	0	0	0	0	0	0	0	0	0	0	0	0	E1.6.5.3	NADH dehydrogenase [EC:1.6.5.3]	Metabolism	Energy metabolism	00190 Oxidative phosphorylation [PATH:ko00190]
K00330	7664287996	10121019894	15250692467	6.4976e+08	8.68037e+08	1012882391	1734871103	2118650495	2621586524	12495479693	5581049402	14858465413	9.01776e+08	6.9002e+08	4.96709e+08	9.94215e+08	1102781145	979756174	10181406407	14913807907	15487534348	5907255198	7779507958	6258292931	12733117312	9689999580	10694380900	nuoA	NADH-quinone oxidoreductase subunit A [EC:1.6.5.3]	Metabolism	Energy metabolism	00190 Oxidative phosphorylation [PATH:ko00190]
K00331	11612807178	15091704566	23323044491	8.06723e+08	9.82541e+08	1165616619	2028876792	2858928462	2976841020	19333789318	8667182529	21605881505	1037543969	7.10175e+08	5.3424e+08	1214465043	1280594270	1253625050	14920464903	19890781254	25633837156	5532221305	7554224639	5949671924	11726869171	10305038168	9337930377	nuoB	NADH-quinone oxidoreductase subunit B [EC:1.6.5.3]	Metabolism	Energy metabolism	00190 Oxidative phosphorylation [PATH:ko00190]
K00332	8256878529	11527718176	15061404584	6.6356e+08	8.66913e+08	1007046974	1416540287	2172077615	2364223832	15111045500	6617024531	16398541052	9.01043e+08	5.61848e+08	4.65847e+08	9.37341e+08	9.21103e+08	9.08712e+08	13425536800	16704615808	21882361803	5424412894	7161782267	5693700277	11596362786	9662209622	9530217069	nuoC	NADH-quinone oxidoreductase subunit C [EC:1.6.5.3]	Metabolism	Energy metabolism	00190 Oxidative phosphorylation [PATH:ko00190]
K00333	13881092566	17876945381	27240280979	9.01686e+08	1177301131	1280323003	2226051557	2730885300	3134753706	24070966026	10633851846	26438988416	1178436186	8.34469e+08	7.12133e+08	1345645250	1352897064	1205450071	18497428972	23578900592	34356984270	6087412968	7863238503	6575716271	14262041321	10847110922	11033872719	nuoD	NADH-quinone oxidoreductase subunit D [EC:1.6.5.3]	Metabolism	Energy metabolism	00190 Oxidative phosphorylation [PATH:ko00190]
K00334	11747629722	12765464306	17981452368	1678867819	2341380686	2066106518	3490625579	4515818337	5857021224	16909067607	8315164855	21012657686	2761723864	1517577315	1225478082	2214511247	2167250764	2034783446	11505530474	17415110940	23687695468	5756331582	8025570892	6419066482	13865658558	11425076250	10061781713	nuoE	NADH-quinone oxidoreductase subunit E [EC:1.6.5.3]	Metabolism	Energy metabolism	00190 Oxidative phosphorylation [PATH:ko00190]
K00335	21707683295	29024591136	37480109998	2286902581	2804719226	2920771695	4382769115	6236279836	7055393568	36783633679	15707623949	39863152190	3285088542	1912200546	1609992730	3169212226	4900557440	2877417560	25539414071	33904221466	46930982657	6305063804	9049198767	7565835009	15956938333	12750325692	12036277384	nuoF	NADH-quinone oxidoreductase subunit F [EC:1.6.5.3]	Metabolism	Energy metabolism	00190 Oxidative phosphorylation [PATH:ko00190]
K00336	10724866356	13811678468	21149741304	8.39699e+08	9.77001e+08	1221207534	2663285692	2695145747	3319183017	19149954255	8471790215	21074258655	1292499464	746630098	6.08919e+08	1444423648	1272590309	1300819219	14924765683	21552702940	27996638815	6791783221	8906159330	7407811096	15655253041	13320917866	12049205508	nuoG	NADH-quinone oxidoreductase subunit G [EC:1.6.5.3]	Metabolism	Energy metabolism	00190 Oxidative phosphorylation [PATH:ko00190]
K00337	16221951435	20017896197	31119960537	1171976772	1545834888	2254161464	3155175950	3814875869	5186271485	29003244850	12288791070	30807355159	1552140259	1073044811	9.60795e+08	2248693692	2059777945	1836679565	19583949164	26312671464	36311188188	6456675170	8098993123	7141995667	15050197252	11899094462	13255593138	nuoH	NADH-quinone oxidoreductase subunit H [EC:1.6.5.3]	Metabolism	Energy metabolism	00190 Oxidative phosphorylation [PATH:ko00190]
K00338	9781301678	15464964583	17240652183	6.91929e+08	7.68786e+08	982911174	1560873945	2169452218	2482086992	17221433545	7569164354	18038372082	1026391064	5.42083e+08	5.33564e+08	1058869791	1052260542	1019534756	12235015048	16677222832	22159772150	6327277499	8230176553	7069962101	13980701786	11776069297	11470243920	nuoI	NADH-quinone oxidoreductase subunit I [EC:1.6.5.3]	Metabolism	Energy metabolism	00190 Oxidative phosphorylation [PATH:ko00190]
K00339	9971638021	12730479237	18373794882	8.2076e+08	9.91148e+08	1145667711	2053706684	2522226845	3215702113	17859857355	7849475816	19280354794	1099294072	6.72894e+08	5.50606e+08	1342674862	1421495614	1306913106	12462244250	16648872574	22088537810	6033189232	7812073437	6545774835	12898237057	11167750992	10606685626	nuoJ	NADH-quinone oxidoreductase subunit J [EC:1.6.5.3]	Metabolism	Energy metabolism	00190 Oxidative phosphorylation [PATH:ko00190]
K00340	6834307364	8569695935	15086744009	5.97421e+08	737623506	9.88852e+08	1652915642	2097845197	2517922325	13226407313	5784271482	14149373014	8.34292e+08	5.49873e+08	4.97423e+08	1162923040	1148832038	1059331725	9804832204	13723411373	18504540194	5675819203	7295127263	6136306238	12211783392	10463826108	10629752474	nuoK	NADH-quinone oxidoreductase subunit K [EC:1.6.5.3]	Metabolism	Energy metabolism	00190 Oxidative phosphorylation [PATH:ko00190]
K00341	19532940659	27512586547	40609646465	1391939843	1806041359	2140689672	3477890706	4771007222	5167928186	35995114142	15488417155	39970407554	1881105182	1303289478	1053237287	2754688581	2533562824	2269337170	27221192894	33080985055	43668654999	6384949123	8902186267	7182992261	15751477998	13670419612	11924498983	nuoL	NADH-quinone oxidoreductase subunit L [EC:1.6.5.3]	Metabolism	Energy metabolism	00190 Oxidative phosphorylation [PATH:ko00190]
K00342	19629186553	25750910950	37765060932	1241300585	1529480307	2016539470	3167557800	4241755568	4990833297	34896958848	14923064896	37929697243	1836634217	1212112038	9.39365e+08	2198382064	2216273438	1995957704	24474613270	29051434742	45120010859	5922401272	8177183958	7074390065	14319834251	13708496890	11449823555	nuoM	NADH-quinone oxidoreductase subunit M [EC:1.6.5.3]	Metabolism	Energy metabolism	00190 Oxidative phosphorylation [PATH:ko00190]
K00343	16104830748	21553979898	30797943801	1103835715	1217841304	1514618016	3119277422	3806630994	4171803442	28807600976	11879698455	32528591043	1416712332	9.92584e+08	8.49867e+08	1980083070	2088659350	1805788785	21677316312	27595494806	37505876586	6088993770	8105863762	8218284868	14556649536	13632980065	11446650593	nuoN	NADH-quinone oxidoreductase subunit N [EC:1.6.5.3]	Metabolism	Energy metabolism	00190 Oxidative phosphorylation [PATH:ko00190]
K00355	1226311340	1258752413	2326163158	4.78759e+07	5.88097e+07	9.25414e+07	1.51658e+08	1.2988e+08	1.52452e+08	1877898785	1000513657	1680706427	8.96362e+07	6.01694e+07	6.2451e+07	9.8411e+07	1.13366e+08	9.09145e+07	1321375483	2838574258	2972378366	6.31368e+08	8.75016e+08	1014424325	1748536788	1584333642	6.03908e+08	NQO1	NAD(P)H dehydrogenase (quinone) [EC:1.6.5.2]	Metabolism	Metabolism of cofactors and vitamins	00130 Ubiquinone and other terpenoid-quinone biosynthesis [PATH:ko00130]
K00356	0	0	0	0	0	0	0	0	0	0	0	0	0	0	0	0	0	0	0	0	0	0	0	0	0	0	0	E1.6.99.3	NADH dehydrogenase [EC:1.6.99.3]	Metabolism	Energy metabolism	00190 Oxidative phosphorylation [PATH:ko00190]
K00357	0	0	0	0	0	0	0	0	0	0	0	0	0	0	0	0	0	0	0	0	0	0	0	0	0	0	0	QDPR	dihydropteridine reductase [EC:1.5.1.34]	Metabolism	Metabolism of cofactors and vitamins	00790 Folate biosynthesis [PATH:ko00790]
K00360	0	0	0	0	0	0	0	0	0	0	0	0	0	0	0	0	0	0	0	4.53042e+07	2.93165e+07	0	0	0	0	0	0	nasB	assimilatory nitrate reductase electron transfer subunit [EC:1.7.99.-]	Metabolism	Energy metabolism	00910 Nitrogen metabolism [PATH:ko00910]
K00362	1725519566	1781217598	2432769604	1255492525	1717533484	1398178782	1803026544	2161934666	2921328006	2220584605	1353164341	2827804643	2480642521	1087836085	8.85844e+08	1334712943	1129373889	1203282166	2517881743	3645925766	4276070326	5650595176	7823441015	6157951832	14374603001	10141754798	10671004470	nirB	nitrite reductase (NADH) large subunit [EC:1.7.1.15]	Metabolism	Energy metabolism	00910 Nitrogen metabolism [PATH:ko00910]
K00363	3.53969e+08	3.30496e+08	836903307	1.05456e+06	2.69407e+06	7.649e+06	1.15771e+07	2.87699e+07	1.08224e+07	656566873	1.15914e+08	4.98081e+08	5.98975e+06	945102	1.32473e+06	2.11743e+06	4.88308e+06	1.98266e+06	1156155252	1587796717	1427343405	4306211142	5086985604	4104773220	8753081801	7604619474	7856246799	nirD	nitrite reductase (NADH) small subunit [EC:1.7.1.15]	Metabolism	Energy metabolism	00910 Nitrogen metabolism [PATH:ko00910]
K00364	1.52325e+08	6.13086e+07	1.55936e+08	995977	0	0	3.34034e+06	0	0	1.72772e+08	9.95901e+07	1.2673e+08	2.64637e+06	4.71962e+06	2.37012e+06	0	3.37309e+06	5.06584e+06	1320410015	2729503275	2943255420	5884381065	7057199387	5769560230	11948976154	11443603407	9942313872	E1.7.1.7, guaC	GMP reductase [EC:1.7.1.7]	Metabolism	Nucleotide metabolism	00230 Purine metabolism [PATH:ko00230]
K00365	1.61738e+08	1.42566e+08	3.30089e+08	1.40339e+06	0	4.45739e+06	1.38925e+06	0	6.09909e+06	3.55187e+08	2.00377e+08	3.99792e+08	956764	0	0	2.47378e+06	417131	1.98671e+06	1.94663e+08	5.09489e+08	6.25843e+08	0	0	0	0	1.83323e+07	0	uaZ	urate oxidase [EC:1.7.3.3]	Metabolism	Nucleotide metabolism	00230 Purine metabolism [PATH:ko00230]
K00366	582442427	5.60812e+08	9.46804e+08	6.77073e+06	3.34767e+06	1.19167e+06	4.62913e+06	0	0	3.75202e+08	3.67902e+08	6.3016e+08	4.03053e+06	2.71266e+06	1.4685e+06	2.04779e+06	2.80058e+06	1.44402e+06	3.72068e+08	9.90155e+08	1198624369	8.93239e+06	1.31372e+08	9.00879e+07	176104415	5.52044e+07	1.28301e+08	nirA	ferredoxin-nitrite reductase [EC:1.7.7.1]	Metabolism	Energy metabolism	00910 Nitrogen metabolism [PATH:ko00910]
K00367	0	0	0	0	0	0	0	0	0	0	0	0	0	0	0	0	0	0	0	0	0	0	0	0	0	0	6.86572e+08	narB	ferredoxin-nitrate reductase [EC:1.7.7.2]	Metabolism	Energy metabolism	00910 Nitrogen metabolism [PATH:ko00910]
K00368	2209468232	2667284591	4022838161	2.2529e+08	2.52586e+08	3.71252e+08	5.52089e+08	6.9456e+08	1029176200	4117704026	2531660382	4934720693	2.93629e+08	2.22697e+08	1.79571e+08	3.37635e+08	2.53737e+08	2.83381e+08	4128248924	6139097854	8399592385	2.87228e+08	4.9106e+08	4.26428e+08	9.83671e+08	5.85784e+08	1196916708	nirK	nitrite reductase (NO-forming) [EC:1.7.2.1]	Metabolism	Energy metabolism	00910 Nitrogen metabolism [PATH:ko00910]
K00370	2592001178	2997767773	4783894009	1.63905e+08	1.79808e+08	270685826	6.20762e+08	5.63958e+08	7.44259e+08	4328169079	2301550323	4969097029	2.10112e+08	1.69256e+08	1.38953e+08	5.34512e+08	5.3604e+08	5.8148e+08	4138745126	6314524490	8359129145	7501928540	8492058676	5908630438	11876866198	13846651789	11123348760	narG, narZ, nxrA	nitrate reductase / nitrite oxidoreductase, alpha subunit [EC:1.7.5.1 1.7.99.-]	Metabolism	Energy metabolism	00910 Nitrogen metabolism [PATH:ko00910]
K00371	1296577889	1915551017	2743906901	8.00779e+07	1.13392e+08	1.25044e+08	3.66831e+08	2.83073e+08	3.90769e+08	2058016644	1037039895	2694793836	126871697	8.14516e+07	8.94153e+07	318508357	3.10437e+08	2.99717e+08	1950351073	3317856043	3958663860	3719961197	4514221655	3106358841	6198924209	6650191612	5373318535	narH, narY, nxrB	nitrate reductase / nitrite oxidoreductase, beta subunit [EC:1.7.5.1 1.7.99.-]	Metabolism	Energy metabolism	00910 Nitrogen metabolism [PATH:ko00910]
K00372	2.18503e+08	3.84293e+08	4.4844e+08	8.06809e+06	2.47266e+06	1.2342e+07	1.14343e+07	3.8968e+07	1.07817e+07	3.95693e+08	1.36748e+08	3.20426e+08	0	4.24151e+06	3.0419e+06	6.47118e+06	4.12734e+06	959323	1409882412	2285142358	2557443595	7462146979	8726610544	6117787081	12813726251	12266785553	11368363726	nasA	assimilatory nitrate reductase catalytic subunit [EC:1.7.99.-]	Metabolism	Energy metabolism	00910 Nitrogen metabolism [PATH:ko00910]
K00373	7.07566e+08	7.64101e+08	1168378206	4.05765e+07	6.88594e+07	7.63645e+07	1.87126e+08	1.90327e+08	2.57556e+08	9.63513e+08	5.02779e+08	1202972116	5.73259e+07	3.83038e+07	3.91394e+07	1.93808e+08	1.77935e+08	1.89673e+08	1217814218	2502238594	2848931556	4503474928	4959669606	3210493234	6727929911	5874139666	6496289181	narJ, narW	nitrate reductase molybdenum cofactor assembly chaperone NarJ/NarW	Environmental Information Processing	Signal transduction	02020 Two-component system [PATH:ko02020]
K00374	2250947227	1987591318	2639346331	149529658	1.94696e+08	1.98907e+08	3.41434e+08	4.83569e+08	5.15322e+08	3344328323	1706871187	3608600102	1.59071e+08	1.28922e+08	1.08104e+08	3.0731e+08	3.8116e+08	3.08639e+08	2824026688	4480688311	5435467122	3728875691	4376099994	3121602186	6407616068	6600710595	6008054557	narI, narV	nitrate reductase gamma subunit [EC:1.7.5.1 1.7.99.-]	Metabolism	Energy metabolism	00910 Nitrogen metabolism [PATH:ko00910]
K00376	2.18276e+08	2.20457e+08	2.7914e+08	4.42884e+06	4.20809e+06	1.23512e+07	1.32834e+07	8.56374e+06	1.40871e+07	3.55475e+08	125346149	1.95803e+08	3.08379e+06	1.85896e+06	1.37947e+06	5.9344e+06	3.05092e+06	6.27755e+06	7.0313e+08	9.86276e+08	1069106601	3738695782	4842987866	3037174873	6530778298	6009094559	5737978798	nosZ	nitrous-oxide reductase [EC:1.7.2.4]	Metabolism	Energy metabolism	00910 Nitrogen metabolism [PATH:ko00910]
K00380	2156213704	2285977637	3640970366	2.05509e+07	1.28677e+07	2.3478e+07	2.28915e+07	6.73345e+07	2.56144e+07	2678499206	1488632597	3492071413	1.60868e+07	1.72135e+07	1.52179e+07	1.44879e+07	1.79487e+07	1.50253e+07	1575696463	4103663784	4170626931	2.06668e+08	1.53018e+08	9.00515e+07	2230785731	5.08115e+08	2.33532e+08	cysJ	sulfite reductase (NADPH) flavoprotein alpha-component [EC:1.8.1.2]	Metabolism	Energy metabolism	00920 Sulfur metabolism [PATH:ko00920]
K00381	2375501715	3114506674	4458972036	4.05681e+07	2.45483e+07	3.36098e+07	2.5075e+07	5.44534e+07	5.41335e+07	4107062060	1554155909	4040826231	1.11369e+07	1.26183e+07	14483530	1.37949e+07	2.81731e+07	1.15868e+07	4861485380	8000254481	9661694138	7224778240	8366855561	6748086843	14475544727	13595164998	12020110532	cysI	sulfite reductase (NADPH) hemoprotein beta-component [EC:1.8.1.2]	Metabolism	Energy metabolism	00920 Sulfur metabolism [PATH:ko00920]
K00382	17790335965	20978690008	32333785509	1907623758	2358025719	2783454498	3397806843	4710995851	5463635932	28072427479	12237708300	31163774123	2866701363	1499774386	1240920775	2224876473	2176895883	1896841956	24014761830	34736327563	44691924788	23592512509	30664304003	24494979749	48789347201	44568033982	44143646595	DLD, lpd, pdhD	dihydrolipoamide dehydrogenase [EC:1.8.1.4]	Metabolism	Overview	01200 Carbon metabolism [PATH:ko01200]
K00383	892127075	1479174478	2361002693	4.47689e+07	5.26807e+07	7.82294e+07	1.38758e+08	2.43095e+08	2.78656e+08	1298393186	1009935945	1778231102	6.26515e+07	3.82996e+07	3.11267e+07	8.10253e+07	7.82191e+07	9.15458e+07	1178919640	2453031667	2595454604	165723448	3.70979e+08	6.77168e+08	1271302660	1389853586	4.99645e+08	GSR, gor	glutathione reductase (NADPH) [EC:1.8.1.7]	Metabolism	Metabolism of other amino acids	00480 Glutathione metabolism [PATH:ko00480]
K00384	91376880527	75399212089	148733000000	6346117761	3198649975	7968936199	6590184894	30569248589	17896354578	34378730721	15972494688	39321344718	7387444044	17552225339	8033984456	9342708593	4537023965	16693039518	50411600254	65732737697	75303104437	23884110418	35528646451	31078015709	103697000000	50441948341	55910812563	trxB	thioredoxin reductase (NADPH) [EC:1.8.1.9]	Metabolism	Metabolism of other amino acids	00450 Selenocompound metabolism [PATH:ko00450]
K00385	2.45104e+07	1.0059e+08	5.94553e+07	3.39171e+06	7.77888e+06	6.69844e+06	1.46193e+07	2.33381e+06	9.2137e+06	2.16602e+07	2.87351e+07	5.64132e+07	9.53804e+06	3.46996e+06	7.46211e+06	6.91026e+06	9.79701e+06	1.18291e+07	1.76672e+07	4.7893e+07	0	7.76845e+07	1.35862e+08	1.59724e+08	1.84873e+08	7.07272e+07	7.52146e+06	asrC	anaerobic sulfite reductase subunit C	Metabolism	Energy metabolism	00920 Sulfur metabolism [PATH:ko00920]
K00387	1.2825e+08	3.09119e+08	4.1269e+08	2.1468e+06	3.9243e+06	888471	5.62125e+06	1.59724e+07	1.57645e+07	3.03017e+08	1.48186e+08	3.36895e+08	0	3.25049e+06	1.88999e+06	1.54217e+06	5.81901e+06	1.44402e+06	259973944	2.175e+08	423781187	0	0	0	5.42447e+06	0	0	SUOX	sulfite oxidase [EC:1.8.3.1]	Metabolism	Energy metabolism	00920 Sulfur metabolism [PATH:ko00920]
K00390	4582335080	5629837960	6864590610	1.79837e+08	2.77231e+08	2.80858e+08	5.78382e+08	6.32009e+08	8.36589e+08	6963371631	3699489197	8355103803	1.85205e+08	1.88081e+08	1.53547e+08	3.65274e+08	416909834	3.67419e+08	6550699891	10800121140	11846085153	5213610051	6335001638	5487192429	10951384615	9621995870	9371127946	cysH	phosphoadenosine phosphosulfate reductase [EC:1.8.4.8 1.8.4.10]	Metabolism	Energy metabolism	00920 Sulfur metabolism [PATH:ko00920]
K00392	2285896184	3248383658	3799841284	1.32547e+08	1.21918e+08	157046878	2.64273e+08	4.5961e+08	5.48079e+08	3989378340	2017520423	4380676518	184191878	8.89894e+07	7.77632e+07	1.73681e+08	1.24888e+08	1.82126e+08	3174680063	5485451448	5613121065	1.54942e+08	3.39397e+08	2.10697e+08	6.04968e+08	5.60546e+08	2.94007e+08	sir	sulfite reductase (ferredoxin) [EC:1.8.7.1]	Metabolism	Energy metabolism	00920 Sulfur metabolism [PATH:ko00920]
K00394	3.71525e+08	431219141	8.17812e+08	3.62389e+07	3.28222e+07	3.46189e+07	6.23486e+07	7.71876e+07	6.79666e+07	6.33854e+08	2.99951e+08	7.88975e+08	5.12197e+07	2.6102e+07	2.59413e+07	4.19946e+07	3.35251e+07	3.51737e+07	6.91563e+08	6.62707e+08	7.70755e+08	5.05587e+07	1.43311e+08	9.6532e+07	3.96966e+08	4.38449e+08	2.59078e+08	aprA	adenylylsulfate reductase, subunit A [EC:1.8.99.2]	Metabolism	Energy metabolism	00920 Sulfur metabolism [PATH:ko00920]
K00395	1.12982e+08	2.51894e+08	4.42028e+08	2.81772e+07	2.11646e+07	7.50066e+06	3.86254e+07	2.86218e+07	5.41915e+07	2.32779e+08	9.55546e+07	3.77915e+08	2.41526e+07	2.09881e+07	1.39449e+07	2.60773e+07	1.28754e+07	1.5146e+07	304992429	2.39245e+08	3.32393e+08	5.44669e+07	1.03329e+08	1.3894e+08	3.36618e+08	4.37295e+08	1.85875e+08	aprB	adenylylsulfate reductase, subunit B [EC:1.8.99.2]	Metabolism	Energy metabolism	00920 Sulfur metabolism [PATH:ko00920]
K00399	9.06322e+07	271794786	2.41784e+08	9.42564e+07	1.73252e+08	1.67996e+08	3.26955e+08	3.70601e+08	3.33262e+08	1.09947e+08	7.07176e+07	2.91421e+08	111312780	1.20545e+08	1.13969e+08	201204835	2.17294e+08	1.43245e+08	8.04774e+07	1.36363e+08	8.80383e+07	2.07143e+07	4.97805e+07	4.89805e+07	3.32904e+08	1.41003e+08	1.37016e+08	mcrA	methyl-coenzyme M reductase alpha subunit [EC:2.8.4.1]	Metabolism	Overview	01200 Carbon metabolism [PATH:ko01200]
K00400	9.17768e+07	3.47501e+08	5.01892e+08	1.02409e+08	1.73859e+08	1.5864e+08	2.98165e+08	3.91546e+08	3.88461e+08	3.16337e+08	152453909	4.24083e+08	1.27651e+08	1.39877e+08	1.06823e+08	2.18147e+08	2.12896e+08	1.74128e+08	1.00169e+08	3.37737e+08	2.88939e+08	5.1312e+07	9.27073e+07	5.83261e+07	3.07587e+08	1.92162e+08	1.69247e+08	K00400	methyl coenzyme M reductase system, component A2	Metabolism	Energy metabolism	00680 Methane metabolism [PATH:ko00680]
K00401	6.29492e+07	1.90798e+08	2.83113e+08	9.53183e+07	1.45317e+08	1.89856e+08	2.98381e+08	4.30659e+08	3.47811e+08	1.69017e+08	5.31611e+07	1.96572e+08	1.21269e+08	1.27282e+08	1.14837e+08	1.62834e+08	2.05699e+08	1.5496e+08	9.02696e+07	1.06565e+08	1.6265e+08	6.77107e+07	9.28999e+07	6.07751e+07	2.94161e+08	1.38888e+08	8.55306e+07	mcrB	methyl-coenzyme M reductase beta subunit [EC:2.8.4.1]	Metabolism	Overview	01200 Carbon metabolism [PATH:ko01200]
K00402	5.25861e+07	3.52063e+07	1.08094e+08	6.21825e+07	1.24389e+08	1.24464e+08	1.79758e+08	2.33902e+08	2.79259e+08	1.09522e+08	4.52598e+07	1.90021e+08	6.9063e+07	7.11493e+07	8.22504e+07	1.22374e+08	1.30903e+08	1.04702e+08	4.64919e+07	7.6961e+07	3.47107e+07	3.02383e+07	5.3702e+07	2.55436e+07	2.04658e+08	7.6426e+07	9.38161e+07	mcrG	methyl-coenzyme M reductase gamma subunit [EC:2.8.4.1]	Metabolism	Overview	01200 Carbon metabolism [PATH:ko01200]
K00404	2132792935	3279024649	3577014990	6.54375e+07	8.32795e+07	1.16424e+08	2.71964e+08	2.66124e+08	3.21355e+08	3634475050	1733796514	4534116485	6.87418e+07	7.67067e+07	5.27869e+07	2.02363e+08	2.44347e+08	2.39957e+08	5158295266	8269555097	10039738339	6551113292	7546215403	6767668965	11588925563	11452045230	10695226554	ccoN	cytochrome c oxidase cbb3-type subunit I [EC:1.9.3.1]	Metabolism	Energy metabolism	00190 Oxidative phosphorylation [PATH:ko00190]
K00405	7.19532e+08	9.96113e+08	1570063918	3.05857e+07	1.93029e+07	3.27613e+07	8.05357e+07	6.58486e+07	5.74357e+07	1050896327	6.04678e+08	1416271761	2.01882e+07	2.50629e+07	1.47091e+07	4.77751e+07	5.28974e+07	5.72516e+07	2640192986	4523328311	5506890567	5124528524	6025367795	5898933360	9982386638	8791643051	9152131208	ccoO	cytochrome c oxidase cbb3-type subunit II	Metabolism	Energy metabolism	00190 Oxidative phosphorylation [PATH:ko00190]
K00406	1322981993	1749908370	3803161998	2.12071e+07	1.19877e+07	1.24858e+07	4.55594e+07	1.07023e+08	6.86967e+07	2365452187	1045483899	2355081944	1.74516e+07	1.04101e+07	5.48499e+06	1.87609e+07	3.22635e+07	2.07293e+07	4176357535	5768588876	7568854633	5295690559	6946519587	6219407015	11149629373	10057484380	9976892205	ccoP	cytochrome c oxidase cbb3-type subunit III	Metabolism	Energy metabolism	00190 Oxidative phosphorylation [PATH:ko00190]
K00407	3.61531e+08	3.48529e+08	3.2457e+08	6.38213e+06	0	8.13936e+06	7.04693e+06	0	4.94068e+06	4.81026e+08	1.59768e+08	4.0978e+08	9.04577e+06	0	0	2.56535e+06	1.38113e+07	0	1393767265	2595287603	3607627167	4354546176	4780191635	3807759883	6875430325	7198263862	6658230027	ccoQ	cytochrome c oxidase cbb3-type subunit IV	Metabolism	Energy metabolism	00190 Oxidative phosphorylation [PATH:ko00190]
K00408	0	0	0	0	0	0	0	0	0	0	0	0	0	0	0	0	0	0	0	0	0	0	0	0	0	0	0	WNT4	wingless-type MMTV integration site family, member 4	Environmental Information Processing	Signal transduction	04310 Wnt signaling pathway [PATH:ko04310]
K00410	5.83216e+08	7.89247e+08	1357624741	5.41713e+06	6.75698e+06	1.30962e+07	1.34134e+07	4.224e+07	1.98778e+07	5.72547e+08	4.72064e+08	6.81786e+08	8.86206e+06	1.7514e+07	9.31807e+06	1.02204e+07	1.316e+07	9.63269e+06	4.17638e+08	1136414646	1398123816	0	4.11962e+06	7.70922e+06	1.90264e+07	3.10709e+07	2.18006e+07	fbcH	ubiquinol-cytochrome c reductase cytochrome b/c1 subunit	Metabolism	Energy metabolism	00190 Oxidative phosphorylation [PATH:ko00190]
K00411	6.42754e+08	1167352367	1667213185	7.18402e+06	7.02193e+06	6.99897e+06	3.90031e+06	1.3299e+07	2.61645e+07	993627445	5.39741e+08	1132675265	5.5435e+06	5.6817e+06	8.09702e+06	4.86824e+06	1.79447e+07	3.28112e+06	3059914274	4063095522	4882167866	5791258920	7185847861	5870123966	12572476170	10660231704	11439590978	UQCRFS1, RIP1, petA	ubiquinol-cytochrome c reductase iron-sulfur subunit [EC:1.10.2.2]	Metabolism	Energy metabolism	00190 Oxidative phosphorylation [PATH:ko00190]
K00412	1715453707	2702709202	4223770996	7.91311e+07	1.07759e+08	1.25881e+08	2.1089e+08	2.45858e+08	304188498	3565220703	1373146530	3386136875	8.25085e+07	5.88508e+07	6.2686e+07	1.43299e+08	1.76728e+08	1.41479e+08	4304476517	6112042087	7044216611	6528585823	8254213100	7100635315	13602736757	12552938473	11346211242	CYTB, petB	ubiquinol-cytochrome c reductase cytochrome b subunit	Metabolism	Energy metabolism	00190 Oxidative phosphorylation [PATH:ko00190]
K00413	5.41367e+07	1.27014e+08	1.85176e+08	7.33456e+06	796836	2.16487e+06	5.41699e+06	4.86485e+06	4.60685e+06	2.86692e+08	5.74399e+07	2.42864e+08	0	1.39985e+06	894580	2.23349e+06	5.44168e+06	586420	2509658052	2507275191	3921360485	4731312817	5972326657	5244403071	10801056479	8853267463	8569030352	CYC1, CYT1, petC	ubiquinol-cytochrome c reductase cytochrome c1 subunit	Metabolism	Energy metabolism	00190 Oxidative phosphorylation [PATH:ko00190]
K00414	0	0	0	0	0	0	0	0	0	0	0	0	0	0	0	0	0	0	0	0	0	0	0	0	0	0	0	QCR1, UQCRC1	ubiquinol-cytochrome c reductase core subunit 1	Metabolism	Energy metabolism	00190 Oxidative phosphorylation [PATH:ko00190]
K00415	0	0	0	0	0	0	0	0	0	0	0	0	0	0	0	0	0	0	0	0	0	0	0	0	0	0	0	QCR2, UQCRC2	ubiquinol-cytochrome c reductase core subunit 2	Metabolism	Energy metabolism	00190 Oxidative phosphorylation [PATH:ko00190]
K00416	0	0	0	0	0	0	0	0	0	0	0	0	0	0	0	0	0	0	0	0	0	0	0	0	0	0	0	QCR6, UQCRH	ubiquinol-cytochrome c reductase subunit 6	Metabolism	Energy metabolism	00190 Oxidative phosphorylation [PATH:ko00190]
K00417	0	0	0	0	0	0	0	0	0	0	0	0	0	0	0	0	0	0	0	0	0	0	0	0	0	0	0	QCR7, UQCRB	ubiquinol-cytochrome c reductase subunit 7	Metabolism	Energy metabolism	00190 Oxidative phosphorylation [PATH:ko00190]
K00418	0	0	0	0	0	0	0	0	0	0	0	0	0	0	0	0	0	0	0	0	0	0	0	0	0	0	0	QCR8, UQCRQ	ubiquinol-cytochrome c reductase subunit 8	Metabolism	Energy metabolism	00190 Oxidative phosphorylation [PATH:ko00190]
K00419	0	0	0	0	0	0	0	0	0	0	0	0	0	0	0	0	0	0	0	0	0	0	0	0	0	0	0	QCR9, UCRC	ubiquinol-cytochrome c reductase subunit 9	Metabolism	Energy metabolism	00190 Oxidative phosphorylation [PATH:ko00190]
K00420	0	0	0	0	0	0	0	0	0	0	0	0	0	0	0	0	0	0	0	0	0	0	0	0	0	0	0	QCR10, UQCR	ubiquinol-cytochrome c reductase subunit 10	Metabolism	Energy metabolism	00190 Oxidative phosphorylation [PATH:ko00190]
K00422	0	0	0	0	0	0	0	0	0	0	0	0	0	0	0	0	0	0	0	0	0	0	0	0	0	0	0	E1.10.3.1	polyphenol oxidase [EC:1.10.3.1]	Metabolism	Amino acid metabolism	00350 Tyrosine metabolism [PATH:ko00350]
K00423	0	0	0	0	0	0	0	0	0	0	0	0	0	0	0	0	0	0	0	0	0	0	0	0	0	0	0	E1.10.3.3	L-ascorbate oxidase [EC:1.10.3.3]	Metabolism	Carbohydrate metabolism	00053 Ascorbate and aldarate metabolism [PATH:ko00053]
K00425	12530859996	14687413562	23025538584	7.98144e+08	9.6876e+08	1201757868	1887430191	2615587115	3055852741	20928154528	9947376264	23663329902	1070894985	8.06782e+08	5.9779e+08	1378943121	1330651117	1185318486	14585049824	23670994187	28382129963	6738766665	8772007026	7004565104	15572875732	15125954383	11763181429	cydA	cytochrome d ubiquinol oxidase subunit I [EC:1.10.3.14]	Metabolism	Energy metabolism	00190 Oxidative phosphorylation [PATH:ko00190]
K00426	10275607825	12758380292	17139061554	6.0477e+08	7.18824e+08	927501891	1532207418	2123566890	2480150196	17599174649	7905882009	17816641200	8.64936e+08	5.60276e+08	4.64452e+08	9.96305e+08	1977589818	9.93361e+08	13015488488	19793440679	24428592349	6124050226	8003991972	6843974913	14138180223	12997461880	10908993034	cydB	cytochrome d ubiquinol oxidase subunit II [EC:1.10.3.14]	Metabolism	Energy metabolism	00190 Oxidative phosphorylation [PATH:ko00190]
K00430	0	0	0	0	0	0	0	0	0	0	0	0	0	0	0	0	0	0	0	0	0	0	0	0	0	0	0	E1.11.1.7	peroxidase [EC:1.11.1.7]	Metabolism	Biosynthesis of other secondary metabolites	00940 Phenylpropanoid biosynthesis [PATH:ko00940]
K00431	0	0	0	0	0	0	0	0	0	0	0	0	0	0	0	0	0	0	0	0	0	0	0	0	0	0	0	TPO	thyroid peroxidase [EC:1.11.1.8]	Metabolism	Amino acid metabolism	00350 Tyrosine metabolism [PATH:ko00350]
K00432	4740520316	4791489691	6874570868	4.57042e+08	5.88625e+08	6.85941e+08	1087756699	1525969376	1848377235	6722669918	3572137408	8287867254	6.69709e+08	4.66695e+08	3.84937e+08	6.45081e+08	6.0518e+08	6.48465e+08	5940936745	10343170694	11282867372	9025963535	11539977070	9269911001	19207668045	16138948497	15090354941	gpx	glutathione peroxidase [EC:1.11.1.9]	Metabolism	Lipid metabolism	00590 Arachidonic acid metabolism [PATH:ko00590]
K00434	0	0	0	0	0	0	0	0	0	0	0	0	0	0	0	0	0	0	0	0	0	0	0	0	0	0	0	E1.11.1.11	L-ascorbate peroxidase [EC:1.11.1.11]	Metabolism	Carbohydrate metabolism	00053 Ascorbate and aldarate metabolism [PATH:ko00053]
K00435	1480460479	2043121201	3554971668	4.55431e+07	2.43228e+07	4.8229e+07	1.90464e+08	1.19966e+08	1.19504e+08	3000608263	1389793088	3127504420	4.35402e+07	3.38233e+07	2.71325e+07	8.53239e+07	8.90905e+07	7.66735e+07	1818252751	3350419483	4038697521	169060654	1.08504e+08	9.04812e+07	3.3075e+08	2.64738e+08	2.30204e+08	hemQ	Fe-coproporphyrin III decarboxylase [EC:1.11.1.-]	Metabolism	Metabolism of cofactors and vitamins	00860 Porphyrin and chlorophyll metabolism [PATH:ko00860]
K00440	1.24492e+08	208126493	365394067	8.0772e+07	1.49579e+08	1.37157e+08	2.29567e+08	2.90735e+08	375128655	1.92352e+08	2.54022e+07	1.63693e+08	1.05029e+08	8.38894e+07	9.01578e+07	1.51271e+08	1.7988e+08	1.34036e+08	6.39781e+07	1.46291e+08	2.54534e+08	3.10831e+07	9.45285e+07	1.14821e+08	2.85085e+08	1.38885e+08	7.41797e+07	frhA	coenzyme F420 hydrogenase subunit alpha [EC:1.12.98.1]	Metabolism	Energy metabolism	00680 Methane metabolism [PATH:ko00680]
K00441	1254777242	1423914797	2023696396	3.14429e+08	3.64129e+08	4.34927e+08	7.43419e+08	9.50248e+08	9.51254e+08	1867299279	9.81511e+08	2078563533	2.77834e+08	2.47099e+08	2.5769e+08	5.47966e+08	6.54505e+08	5.11443e+08	8.32267e+08	2051725144	1945319030	1.50642e+08	2.44696e+08	2.13518e+08	8.81253e+08	4.24669e+08	3.9408e+08	frhB	coenzyme F420 hydrogenase subunit beta [EC:1.12.98.1]	Metabolism	Energy metabolism	00680 Methane metabolism [PATH:ko00680]
K00442	5.14118e+07	1.10782e+08	284142313	8.19576e+07	204495657	1.66061e+08	2.31314e+08	2.80691e+08	3.23524e+08	1.35615e+08	2.79535e+07	5.63011e+07	9.19464e+07	1.09975e+08	8.93344e+07	1.34737e+08	1.48845e+08	1.17173e+08	9.07502e+07	4.59654e+07	3.96636e+07	1.77552e+07	1.06458e+08	6.77039e+07	1.47738e+08	8.4795e+07	5.9604e+07	frhD	coenzyme F420 hydrogenase subunit delta	Metabolism	Energy metabolism	00680 Methane metabolism [PATH:ko00680]
K00443	5.78468e+07	2.31773e+08	1.98161e+08	6.42487e+07	1.06095e+08	1.4927e+08	2.19706e+08	2.06154e+08	2.34464e+08	9.89993e+07	47877454	7.03876e+07	8.36487e+07	7.10488e+07	7.65994e+07	1.33503e+08	1.47325e+08	1.20366e+08	8.39311e+07	4.10272e+07	6.58376e+07	3.1571e+07	6.05629e+07	4.87731e+07	2.02642e+08	1.30262e+08	7.09944e+07	frhG	coenzyme F420 hydrogenase subunit gamma [EC:1.12.98.1]	Metabolism	Energy metabolism	00680 Methane metabolism [PATH:ko00680]
K00444	0	0	0	0	0	0	0	0	0	0	0	0	0	0	0	0	0	0	0	0	0	0	0	0	0	0	0	WNT5	wingless-type MMTV integration site family, member 5	Environmental Information Processing	Signal transduction	04310 Wnt signaling pathway [PATH:ko04310]
K00445	0	0	0	0	0	0	0	0	0	0	0	0	0	0	0	0	0	0	0	0	0	0	0	0	0	0	0	WNT6	wingless-type MMTV integration site family, member 6	Environmental Information Processing	Signal transduction	04310 Wnt signaling pathway [PATH:ko04310]
K00446	5.52715e+08	7.99553e+08	1220446048	1.28038e+07	1.5963e+07	1.34788e+07	1.74724e+07	3.10639e+07	1.95278e+07	7.8308e+08	4.47613e+08	952186793	8.5251e+06	3.96166e+06	1.29192e+06	1.36637e+07	1.23151e+07	1.01787e+07	1668494176	3033140005	3543487224	5470605525	6803390908	5260963162	10706718281	10595887297	9134441946	dmpB, xylE	catechol 2,3-dioxygenase [EC:1.13.11.2]	Metabolism	Overview	01220 Degradation of aromatic compounds [PATH:ko01220]
K00448	9.11916e+08	7.37483e+08	1139830157	9.69125e+06	2.26302e+06	2.29874e+06	8.51901e+06	6.46759e+06	2.42018e+07	8.56848e+08	6.70277e+08	1438313829	1.15443e+07	8.76841e+06	1.08607e+07	3.47242e+07	16219103	1.73902e+07	7.91415e+08	2021071255	2615584036	1.16697e+08	6.61741e+07	4.16595e+08	115479686	1.72854e+08	8.38215e+08	pcaG	protocatechuate 3,4-dioxygenase, alpha subunit [EC:1.13.11.3]	Metabolism	Overview	01220 Degradation of aromatic compounds [PATH:ko01220]
K00449	783788969	9.3257e+08	1221624716	8.22577e+06	1.75847e+07	1.8646e+07	2.53046e+07	1.48303e+07	5.53976e+07	8.50616e+08	8.60926e+08	1341448408	1.78063e+07	4.15367e+06	3.3418e+06	2.37642e+07	1.32301e+07	2.59537e+07	6.58094e+08	1926249733	2380917849	1.0972e+08	6.03884e+07	4.32213e+08	1.22354e+08	1.20708e+08	6.84057e+08	pcaH	protocatechuate 3,4-dioxygenase, beta subunit [EC:1.13.11.3]	Metabolism	Overview	01220 Degradation of aromatic compounds [PATH:ko01220]
K00450	7.86382e+08	9.14834e+08	1521861444	1.47952e+07	1.73885e+07	2.00633e+07	2.90386e+07	4.03885e+07	5.5668e+07	8.79812e+08	579940004	1042194055	2.06919e+07	1.33872e+07	1.33673e+07	1.16899e+07	2.21179e+07	1.84971e+07	1762766892	2750970536	2957771535	7162561985	9157605026	5900054719	12250089015	10234997206	13903255904	E1.13.11.4	gentisate 1,2-dioxygenase [EC:1.13.11.4]	Metabolism	Amino acid metabolism	00350 Tyrosine metabolism [PATH:ko00350]
K00451	1012875887	1503093800	2256766396	1.7242e+07	1.44448e+06	1.90187e+07	8.5626e+06	2.79036e+07	2.69954e+07	1806135072	769520633	1959399713	6.4059e+06	1.09854e+07	3.19392e+06	1.38267e+07	1.6457e+07	9.69058e+06	1349059299	1710898724	1971653339	4.93113e+07	9.46459e+07	4.38637e+08	1512706927	4.87301e+08	8.49483e+08	HGD, hmgA	homogentisate 1,2-dioxygenase [EC:1.13.11.5]	Metabolism	Amino acid metabolism	00350 Tyrosine metabolism [PATH:ko00350]
K00452	0	0	0	0	0	0	0	0	0	0	0	0	0	0	0	0	0	0	0	0	0	0	0	0	1.24955e+08	0	3.42072e+07	HAAO	3-hydroxyanthranilate 3,4-dioxygenase [EC:1.13.11.6]	Metabolism	Amino acid metabolism	00380 Tryptophan metabolism [PATH:ko00380]
K00453	1.65921e+08	2.10145e+08	5.96161e+08	9.09554e+06	0	1.31372e+06	2.07794e+06	0	2.91374e+06	1.22792e+08	1.33876e+08	4.16526e+08	1.06307e+06	374890	0	889320	3.36945e+06	2.13517e+06	1.74743e+08	6.48055e+08	3.80856e+08	4.23935e+07	1.66676e+08	9.07396e+07	1254897263	1.02596e+08	7.86857e+08	TDO2, kynA	tryptophan 2,3-dioxygenase [EC:1.13.11.11]	Metabolism	Amino acid metabolism	00380 Tryptophan metabolism [PATH:ko00380]
K00454	0	0	0	0	0	0	0	0	0	0	0	0	0	0	0	0	0	0	0	0	0	0	0	0	0	0	0	LOX2S	lipoxygenase [EC:1.13.11.12]	Metabolism	Lipid metabolism	00591 Linoleic acid metabolism [PATH:ko00591]
K00455	8.906e+07	3.22736e+08	5.38646e+08	799319	0	1.17332e+06	0	0	0	1.90227e+08	1.61495e+08	2.53217e+08	0	0	0	0	0	0	3.7693e+08	5.06867e+08	5.59229e+08	6.06744e+07	8.17505e+07	1.82782e+08	1.91439e+08	7.9473e+07	9.90465e+07	hpaD, hpcB	3,4-dihydroxyphenylacetate 2,3-dioxygenase [EC:1.13.11.15]	Metabolism	Overview	01220 Degradation of aromatic compounds [PATH:ko01220]
K00456	1.24796e+08	160089360	4.10099e+08	5.42526e+07	6.75215e+07	1.05634e+08	3.04519e+08	2.6245e+08	3.78133e+08	2.06136e+08	6.50614e+07	1.79656e+08	8.2489e+07	3.84042e+07	5.98837e+07	2.21016e+08	2.30073e+08	2.16014e+08	1.29621e+08	1.08628e+08	1.95875e+08	2.93262e+07	7.19627e+07	2.96433e+07	1.87815e+08	1.1968e+08	1.3987e+08	CDO1	cysteine dioxygenase [EC:1.13.11.20]	Metabolism	Amino acid metabolism	00270 Cysteine and methionine metabolism [PATH:ko00270]
K00457	8.29509e+08	1429488093	2668173311	2.54432e+07	2.83715e+07	3.78576e+07	5.37129e+07	5.92017e+07	7.41077e+07	1759366846	6.07702e+08	1594126647	3.76234e+07	2.99456e+07	2.73379e+07	4.46812e+07	6.52262e+07	4.81432e+07	1733550154	2090534183	2824173722	4318194432	5674313074	5021396839	10790279087	7215274888	8880578480	HPD, hppD	4-hydroxyphenylpyruvate dioxygenase [EC:1.13.11.27]	Metabolism	Amino acid metabolism	00350 Tyrosine metabolism [PATH:ko00350]
K00458	0	0	0	0	0	0	0	0	0	0	0	0	0	0	0	0	0	0	0	0	0	0	0	0	0	0	0	ALOX12	arachidonate 12-lipoxygenase [EC:1.13.11.31]	Metabolism	Lipid metabolism	00590 Arachidonic acid metabolism [PATH:ko00590]
K00459	6399779333	7618883406	11435223791	4.66266e+08	745856538	5.97702e+08	1049456610	1275632690	1714357141	10240032638	4410108771	10213283673	6.95e+08	5.16299e+08	3.50731e+08	5.45638e+08	6.72694e+08	4.60063e+08	9269642272	13637599429	17179359129	12247932761	15207446469	12373133486	28803478728	23237927876	23871392268	ncd2, npd	nitronate monooxygenase [EC:1.13.12.16]	Metabolism	Energy metabolism	00910 Nitrogen metabolism [PATH:ko00910]
K00460	0	0	0	0	0	0	0	0	0	0	0	0	0	0	0	0	0	0	0	0	0	0	0	0	0	0	0	ALOX15	arachidonate 15-lipoxygenase [EC:1.13.11.33]	Metabolism	Lipid metabolism	00590 Arachidonic acid metabolism [PATH:ko00590]
K00461	0	0	0	0	0	0	0	0	0	0	0	0	0	0	0	0	0	0	0	0	0	0	0	0	0	0	0	ALOX5	arachidonate 5-lipoxygenase [EC:1.13.11.34]	Metabolism	Lipid metabolism	00590 Arachidonic acid metabolism [PATH:ko00590]
K00462	0	0	0	0	0	0	0	0	0	5.41842e+07	0	1.256e+07	0	0	0	0	0	778239	3.50235e+08	3.65539e+08	4.32398e+08	3177930495	4343068836	2755203439	4357030897	2594132844	5004324228	bphC	biphenyl-2,3-diol 1,2-dioxygenase [EC:1.13.11.39]	Metabolism	Overview	01220 Degradation of aromatic compounds [PATH:ko01220]
K00463	0	0	0	0	0	675628	0	0	0	0	0	0	0	0	0	0	0	0	0	0	0	8.16348e+07	1.01626e+08	6.37224e+07	1.06025e+07	8.93476e+07	3.35173e+07	IDO, INDO	indoleamine 2,3-dioxygenase [EC:1.13.11.52]	Metabolism	Amino acid metabolism	00380 Tryptophan metabolism [PATH:ko00380]
K00466	0	0	0	0	0	0	0	0	0	0	0	0	0	0	0	0	0	0	0	0	0	0	0	0	0	0	0	iaaM	tryptophan 2-monooxygenase [EC:1.13.12.3]	Metabolism	Amino acid metabolism	00380 Tryptophan metabolism [PATH:ko00380]
K00467	7.49059e+07	1.09456e+08	9.82579e+07	859542	2.73752e+06	858689	0	2.44268e+07	0	1.16832e+08	4.08598e+07	9.7732e+07	0	5.44196e+06	0	2.56535e+06	1.19084e+07	4.8848e+06	5.16015e+07	1.68883e+08	7.07672e+07	0	0	0	0	0	0	E1.13.12.4	lactate 2-monooxygenase [EC:1.13.12.4]	Metabolism	Carbohydrate metabolism	00620 Pyruvate metabolism [PATH:ko00620]
K00469	4.72134e+07	6.91027e+07	4.66343e+07	0	0	2.45929e+06	0	0	0	9.5693e+07	5.37683e+07	2.28087e+08	0	0	0	0	0	0	3.97575e+07	1.98742e+08	2.80392e+08	0	0	0	0	0	0	MIOX	inositol oxygenase [EC:1.13.99.1]	Metabolism	Carbohydrate metabolism	00053 Ascorbate and aldarate metabolism [PATH:ko00053]
K00471	0	0	0	0	0	0	0	0	0	0	0	0	0	0	0	0	0	0	0	0	0	0	2.11674e+06	3.60451e+08	7.01198e+08	4.41616e+08	0	E1.14.11.1	gamma-butyrobetaine dioxygenase [EC:1.14.11.1]	Metabolism	Amino acid metabolism	00310 Lysine degradation [PATH:ko00310]
K00472	1.84778e+07	5.72922e+07	1.21888e+08	615162	0	1.43851e+06	0	0	0	46408122	1.98501e+07	5.27587e+07	0	1.15351e+06	0	0	0	1.01009e+06	3.65675e+08	4.3261e+08	6.92386e+08	6.84114e+08	1182731939	7.91632e+08	1401383416	1788887016	9.29399e+08	P4HA	prolyl 4-hydroxylase [EC:1.14.11.2]	Metabolism	Amino acid metabolism	00330 Arginine and proline metabolism [PATH:ko00330]
K00473	0	0	0	0	0	0	0	0	0	0	0	0	0	0	0	0	0	0	0	0	0	0	0	0	0	0	0	PLOD1	procollagen-lysine,2-oxoglutarate 5-dioxygenase 1 [EC:1.14.11.4]	Metabolism	Amino acid metabolism	00310 Lysine degradation [PATH:ko00310]
K00474	0	0	0	0	0	0	0	0	0	0	0	0	0	0	0	0	0	0	0	0	0	0	0	0	0	0	0	TMLHE	trimethyllysine dioxygenase [EC:1.14.11.8]	Metabolism	Amino acid metabolism	00310 Lysine degradation [PATH:ko00310]
K00475	0	0	0	0	0	0	0	0	0	0	0	0	0	0	0	0	0	0	0	0	0	0	0	0	0	0	0	E1.14.11.9	naringenin 3-dioxygenase [EC:1.14.11.9]	Metabolism	Biosynthesis of other secondary metabolites	00941 Flavonoid biosynthesis [PATH:ko00941]
K00477	2.96846e+08	3.28265e+08	4.17632e+08	0	0	0	2.62832e+06	0	3.68548e+06	5.87573e+08	2.97637e+08	6.62407e+08	0	1.21586e+06	0	0	0	0	1.44406e+08	2.8103e+08	5.57046e+08	1.02268e+08	1.10478e+08	5.76726e+07	1465104148	1.12699e+08	8.90875e+08	PHYH	phytanoyl-CoA hydroxylase [EC:1.14.11.18]	Cellular Processes	Transport and catabolism	04146 Peroxisome [PATH:ko04146]
K00480	1114392226	1339738898	1733701585	1.00343e+07	1.72353e+07	2.78473e+07	2.04878e+07	2.60194e+07	4.27969e+07	1149047256	8.08428e+08	1353360958	5.93025e+06	9.39409e+06	1.21154e+07	1.01075e+07	2.39583e+07	6.30523e+06	1944644483	4441859970	4434186154	5590047657	6910123928	5691188708	9747583365	10199202007	9369181876	E1.14.13.1	salicylate hydroxylase [EC:1.14.13.1]	Metabolism	Overview	01220 Degradation of aromatic compounds [PATH:ko01220]
K00481	1040690777	1329675073	1937770585	1.38605e+07	1.02355e+07	1.1965e+07	3.95065e+07	4.39167e+07	6.88374e+07	1319824044	1121140655	1775004007	1.1526e+07	4.46938e+06	1.41287e+07	3.18242e+07	3.02051e+07	2.29839e+07	2931638997	5621540898	6147559559	5659232580	7267727566	6087125481	11725038241	11800778188	10068790126	pobA	p-hydroxybenzoate 3-monooxygenase [EC:1.14.13.2]	Metabolism	Overview	01220 Degradation of aromatic compounds [PATH:ko01220]
K00483	0	0	5.44142e+07	2.26114e+06	8.05232e+06	4.1542e+06	0	2.08545e+07	6.14247e+06	1.8386e+07	0	0	1.12053e+06	8.10574e+06	6.62195e+06	1.55114e+06	4.38658e+06	9.00233e+06	1.66352e+08	2.62838e+08	5.47394e+08	7.25465e+07	1.37816e+08	538888751	1.38898e+08	1.32391e+08	2.24999e+08	hpaB	4-hydroxyphenylacetate 3-monooxygenase [EC:1.14.14.9]	Metabolism	Overview	01220 Degradation of aromatic compounds [PATH:ko01220]
K00484	0	0	0	0	0	0	0	0	0	0	0	0	0	0	0	0	0	0	0	0	0	0	0	0	4.47637e+07	0	0	hpaC	flavin reductase (NADH) [EC:1.5.1.36]	Metabolism	Overview	01220 Degradation of aromatic compounds [PATH:ko01220]
K00485	2.19024e+08	2.16148e+08	2.64924e+08	0	0	0	1.4176e+06	0	0	2.07679e+08	103419603	2.87369e+08	0	0	0	1.26444e+06	0	0	9.58882e+07	3.06917e+08	158606210	0	0	0	0	0	3.64013e+06	FMO	dimethylaniline monooxygenase (N-oxide forming) [EC:1.14.13.8]	Metabolism	Xenobiotics biodegradation and metabolism	00982 Drug metabolism - cytochrome P450 [PATH:ko00982]
K00486	0	0	0	0	0	0	0	0	0	0	0	0	0	0	0	0	0	0	0	0	0	0	0	0	0	0	0	KMO	kynurenine 3-monooxygenase [EC:1.14.13.9]	Metabolism	Amino acid metabolism	00380 Tryptophan metabolism [PATH:ko00380]
K00487	0	0	0	0	0	0	0	0	0	0	0	0	0	0	0	0	0	0	0	0	0	0	0	0	0	0	0	CYP73A	trans-cinnamate 4-monooxygenase [EC:1.14.13.11]	Metabolism	Overview	01220 Degradation of aromatic compounds [PATH:ko01220]
K00488	0	0	0	0	0	0	0	0	0	0	0	0	0	0	0	0	0	0	0	0	0	0	0	0	0	0	0	CYP27A	cholestanetriol 26-monooxygenase [EC:1.14.15.15]	Metabolism	Lipid metabolism	00120 Primary bile acid biosynthesis [PATH:ko00120]
K00489	0	0	0	0	0	0	0	0	0	0	0	0	0	0	0	0	0	0	0	0	0	0	0	0	0	0	0	CYP7A1	cholesterol 7alpha-monooxygenase [EC:1.14.14.23]	Metabolism	Lipid metabolism	00120 Primary bile acid biosynthesis [PATH:ko00120]
K00491	0	0	0	0	0	0	0	0	0	0	0	0	0	0	0	0	0	0	0	0	0	1.44211e+08	2.81876e+07	2.18771e+07	3.2127e+07	1.0103e+08	6.88011e+07	nos	nitric-oxide synthase, bacterial [EC:1.14.14.47]	Metabolism	Amino acid metabolism	00220 Arginine biosynthesis [PATH:ko00220]
K00493	0	0	0	0	0	0	0	0	0	0	0	0	0	0	0	0	0	0	0	0	0	0	0	0	0	0	0	E1.14.14.1	unspecific monooxygenase [EC:1.14.14.1]	Metabolism	Lipid metabolism	00071 Fatty acid degradation [PATH:ko00071]
K00494	0	0	0	0	0	0	0	0	0	0	0	0	0	0	0	0	0	0	0	0	0	0	0	0	0	0	0	luxA	alkanal monooxygenase alpha chain [EC:1.14.14.3]	Environmental Information Processing	Signal transduction	02020 Two-component system [PATH:ko02020]
K00495	0	0	0	0	0	0	0	0	0	0	0	0	0	0	0	0	0	0	0	0	0	0	0	0	0	0	0	CYP71AN24	phenylacetaldehyde oxime monooxygenase [EC:1.14.14.44]	Metabolism	Metabolism of other amino acids	00460 Cyanoamino acid metabolism [PATH:ko00460]
K00496	3.9998e+08	4.2166e+08	4.80675e+08	3.44887e+06	0	0	0	3.00351e+06	0	644602376	2.98725e+08	549507320	0	0	423644	2.99108e+06	1.55686e+06	0	3.97781e+08	6.11412e+08	8.49323e+08	0	2.13823e+07	3.19654e+07	1.93143e+07	1.51832e+07	8.55614e+07	alkB1_2, alkM	alkane 1-monooxygenase [EC:1.14.15.3]	Metabolism	Lipid metabolism	00071 Fatty acid degradation [PATH:ko00071]
K00497	0	0	0	0	0	0	0	0	0	0	0	0	0	0	0	0	0	0	0	0	0	0	0	0	0	0	0	CYP11B1	steroid 11beta-monooxygenase [EC:1.14.15.4]	Metabolism	Lipid metabolism	00140 Steroid hormone biosynthesis [PATH:ko00140]
K00498	0	0	0	0	0	0	0	0	0	0	0	0	0	0	0	0	0	0	0	0	0	0	0	0	0	0	0	CYP11A	cholesterol monooxygenase (side-chain-cleaving) [EC:1.14.15.6]	Metabolism	Lipid metabolism	00140 Steroid hormone biosynthesis [PATH:ko00140]
K00499	1.91556e+08	4.84259e+08	9.17383e+08	2.27792e+06	2.54127e+06	6.3843e+06	1.2128e+07	0	2.1058e+07	3.98599e+08	2.23173e+08	7.4364e+08	0	2.68909e+06	2.35261e+06	784694	4.60899e+06	2.97529e+06	2893677779	2551856203	4372439461	5673350948	6428381559	5298016971	12407964085	9921398081	10800352200	CMO	choline monooxygenase [EC:1.14.15.7]	Metabolism	Amino acid metabolism	00260 Glycine, serine and threonine metabolism [PATH:ko00260]
K00500	5.86225e+08	8.15212e+08	1164069727	8.07966e+06	5.13449e+06	3.04075e+06	1.07059e+07	0	7.01835e+06	1002140317	4.46492e+08	1524293662	1.56488e+06	2.69078e+06	1.72981e+06	0	2.03727e+06	1.66891e+06	4.786e+08	8.99551e+08	1567731545	1.00045e+08	1.03036e+08	4.00003e+08	6.10244e+08	4.10291e+08	5.13782e+07	phhA, PAH	phenylalanine-4-hydroxylase [EC:1.14.16.1]	Metabolism	Overview	01230 Biosynthesis of amino acids [PATH:ko01230]
K00501	0	0	0	0	0	0	0	0	0	0	0	0	0	0	0	0	0	0	0	0	0	0	0	0	0	0	0	TH	tyrosine 3-monooxygenase [EC:1.14.16.2]	Metabolism	Amino acid metabolism	00350 Tyrosine metabolism [PATH:ko00350]
K00502	0	0	0	0	0	0	0	0	0	0	0	0	0	0	0	0	0	0	0	0	0	0	0	0	0	0	0	TPH1_2	tryptophan 5-monooxygenase [EC:1.14.16.4]	Metabolism	Amino acid metabolism	00380 Tryptophan metabolism [PATH:ko00380]
K00503	0	0	0	0	0	0	0	0	0	0	0	0	0	0	0	0	0	0	0	0	0	0	0	0	0	0	0	DBH	dopamine beta-monooxygenase [EC:1.14.17.1]	Metabolism	Amino acid metabolism	00350 Tyrosine metabolism [PATH:ko00350]
K00505	0	1.51751e+07	0	0	0	2.45929e+06	9.72477e+06	1.10529e+07	0	0	6.62499e+06	3.47566e+07	995035	0	0	0	1.96886e+06	3.99704e+06	4.50818e+07	1.44505e+07	2.10623e+07	0	0	1.53062e+07	8.28678e+08	9.89944e+06	1202926524	TYR	tyrosinase [EC:1.14.18.1]	Metabolism	Amino acid metabolism	00350 Tyrosine metabolism [PATH:ko00350]
K00506	0	0	0	0	0	0	0	0	0	0	0	0	0	0	0	0	0	0	0	0	0	0	0	0	0	0	0	TYRP1	tyrosinase-related protein 1 [EC:1.14.18.-]	Metabolism	Amino acid metabolism	00350 Tyrosine metabolism [PATH:ko00350]
K00507	1396115665	1506486684	4042141847	2.07668e+07	5.53583e+06	1.39136e+07	7.55758e+06	2.99572e+07	2.24432e+07	2474103138	1207792305	2569175596	1.54653e+07	9.11436e+06	3.39696e+06	9.66258e+06	1.6805e+07	8.57317e+06	2817510098	4450548882	5228188900	5520988709	6004159228	5933379270	11668364780	10238153210	9359477527	SCD, desC	stearoyl-CoA desaturase (Delta-9 desaturase) [EC:1.14.19.1]	Metabolism	Overview	01212 Fatty acid metabolism [PATH:ko01212]
K00508	4.41139e+08	5.73391e+08	7.04214e+08	3.80411e+06	1.36509e+06	0	6.76694e+06	1.01951e+07	3.65584e+06	6.14574e+08	2.59755e+08	7.49992e+08	2.54728e+06	1.73248e+06	223748	1.00836e+06	4.74821e+06	752454	4.55797e+08	7.50171e+08	6.53323e+08	0	0	0	0	0	1.31428e+07	E1.14.19.3	linoleoyl-CoA desaturase [EC:1.14.19.3]	Metabolism	Lipid metabolism	00591 Linoleic acid metabolism [PATH:ko00591]
K00509	0	0	0	0	0	0	0	0	0	0	0	0	0	0	0	0	0	0	0	0	0	0	0	0	0	0	0	PTGS1, COX1	prostaglandin-endoperoxide synthase 1 [EC:1.14.99.1]	Metabolism	Lipid metabolism	00590 Arachidonic acid metabolism [PATH:ko00590]
K00510	0	0	0	0	0	0	0	0	0	0	0	0	0	0	0	0	0	0	0	0	0	0	0	0	0	0	0	HMOX1	heme oxygenase 1 [EC:1.14.14.18]	Metabolism	Metabolism of cofactors and vitamins	00860 Porphyrin and chlorophyll metabolism [PATH:ko00860]
K00511	0	0	0	0	0	0	0	0	0	0	0	0	0	0	0	0	0	0	0	0	0	0	0	0	0	0	0	SQLE, ERG1	squalene monooxygenase [EC:1.14.14.17]	Metabolism	Lipid metabolism	00100 Steroid biosynthesis [PATH:ko00100]
K00512	0	0	0	0	0	0	0	0	0	0	0	0	0	0	0	0	0	0	0	0	0	0	0	0	0	0	0	CYP17A	steroid 17alpha-monooxygenase / 17alpha-hydroxyprogesterone deacetylase [EC:1.14.14.19 1.14.14.32]	Metabolism	Lipid metabolism	00140 Steroid hormone biosynthesis [PATH:ko00140]
K00513	0	0	0	0	0	0	0	0	0	0	0	0	0	0	0	0	0	0	0	0	0	0	0	0	0	0	0	CYP21A	steroid 21-monooxygenase [EC:1.14.14.16]	Metabolism	Lipid metabolism	00140 Steroid hormone biosynthesis [PATH:ko00140]
K00514	0	0	1.54716e+07	933035	3.78571e+06	4.57116e+06	3.61515e+06	1.28403e+07	1.26731e+07	0	0	0	4.16139e+06	3.34475e+06	3.41278e+06	8.43036e+06	3.20214e+06	2.78604e+06	0	0	0	0	0	0	5.65787e+06	0	1.39245e+07	ZDS, crtQ	zeta-carotene desaturase [EC:1.3.5.6]	Metabolism	Metabolism of terpenoids and polyketides	00906 Carotenoid biosynthesis [PATH:ko00906]
K00515	0	0	0	0	0	0	0	0	0	0	0	0	0	0	0	0	0	0	0	0	0	0	0	0	0	0	0	BCMO1, BCDO1	beta-carotene 15,15'-dioxygenase [EC:1.13.11.63]	Metabolism	Metabolism of cofactors and vitamins	00830 Retinol metabolism [PATH:ko00830]
K00522	0	0	0	0	0	0	0	0	0	0	0	0	0	0	0	0	0	0	0	0	0	0	0	0	0	0	0	FTH1	ferritin heavy chain [EC:1.16.3.2]	Cellular Processes	Cell growth and death	04216 Ferroptosis [PATH:ko04216]
K00523	2.88665e+08	4.94536e+08	8.03356e+08	5.6521e+06	1.69994e+06	5.11812e+06	3.57912e+06	4.2722e+06	8.55868e+06	8.9079e+08	2.45249e+08	5.53287e+08	7.72154e+06	638273	981858	4.14104e+06	2.09815e+06	2.35777e+06	2920143183	3578016572	5050483031	5568108031	7083964650	6257581534	12274668695	11675501702	10348195064	ascD, ddhD, rfbI	CDP-4-dehydro-6-deoxyglucose reductase, E3 [EC:1.17.1.1]	Metabolism	Carbohydrate metabolism	00520 Amino sugar and nucleotide sugar metabolism [PATH:ko00520]
K00524	0	0	0	0	0	0	0	0	0	0	0	0	0	0	0	0	0	0	0	0	0	0	0	0	0	0	0	nrdJ	ribonucleotide reductase, class II [EC:1.17.4.1]	Metabolism	Nucleotide metabolism	00230 Purine metabolism [PATH:ko00230]
K00525	19536676331	27461028589	38544912547	1200757820	1663586447	1942125160	2922908526	3883783742	4292632683	35102357338	15417565960	38075162252	1672065556	1208509148	9.51269e+08	1868151795	2057702599	1725218371	32482816116	41793702251	54578806761	25615008521	32489600816	25047123851	51644481566	50382631482	44101996397	E1.17.4.1A, nrdA, nrdE	ribonucleoside-diphosphate reductase alpha chain [EC:1.17.4.1]	Metabolism	Nucleotide metabolism	00230 Purine metabolism [PATH:ko00230]
K00526	3.39401e+08	6.13694e+08	1047959897	2.395e+07	4.28245e+07	6.83564e+07	5.62165e+07	7.60039e+07	1.15774e+08	7.93623e+08	2.31177e+08	4.94921e+08	3.47528e+07	2.90443e+07	3.09593e+07	4.01223e+07	5.37562e+07	4.65313e+07	3201051391	2929867519	5050538358	6248839933	7401887431	6638096165	13372616304	11425204998	22636155173	E1.17.4.1B, nrdB, nrdF	ribonucleoside-diphosphate reductase beta chain [EC:1.17.4.1]	Metabolism	Nucleotide metabolism	00230 Purine metabolism [PATH:ko00230]
K00527	6.65257e+07	1.55346e+08	1.32139e+08	1.22432e+06	2.40746e+06	2.18022e+06	1.72425e+06	0	0	1.54497e+08	3.82323e+07	2.01591e+08	0	0	0	2.20493e+06	5.66908e+06	0	9.37347e+07	2.31874e+08	2.30769e+08	0	0	0	0	0	0	rtpR	ribonucleoside-triphosphate reductase (thioredoxin) [EC:1.17.4.2]	Metabolism	Nucleotide metabolism	00230 Purine metabolism [PATH:ko00230]
K00529	3481024617	3721338868	5435007182	4.20727e+08	5.00125e+08	6.56227e+08	9.44444e+08	1384155627	1794010026	4416583613	2753334062	6169114712	6.52665e+08	389141970	333903132	6.14272e+08	5.60521e+08	6.43711e+08	4531495432	8760975202	9513005034	2387860995	3778083237	3727784486	6092397052	5266381808	4934805220	hcaD	3-phenylpropionate/trans-cinnamate dioxygenase ferredoxin reductase component [EC:1.18.1.3]	Metabolism	Overview	01220 Degradation of aromatic compounds [PATH:ko01220]
K00531	0	0	0	0	0	0	0	0	0	0	0	0	0	0	0	0	0	0	0	0	0	0	0	0	0	0	0	anfG	nitrogenase delta subunit [EC:1.18.6.1]	Metabolism	Energy metabolism	00910 Nitrogen metabolism [PATH:ko00910]
K00541	0	0	0	0	0	0	0	0	0	0	0	0	0	0	0	0	0	0	0	0	0	0	0	0	0	0	0	NNMT	nicotinamide N-methyltransferase [EC:2.1.1.1]	Metabolism	Metabolism of cofactors and vitamins	00760 Nicotinate and nicotinamide metabolism [PATH:ko00760]
K00542	0	0	0	0	0	0	0	0	0	0	0	0	0	0	0	0	0	0	0	0	0	0	0	0	0	0	0	GAMT	guanidinoacetate N-methyltransferase [EC:2.1.1.2]	Metabolism	Amino acid metabolism	00260 Glycine, serine and threonine metabolism [PATH:ko00260]
K00543	6.06037e+07	8.4313e+07	1.04803e+08	0	0	0	0	0	0	4.43471e+07	5.90068e+07	1.08819e+08	0	0	0	0	0	0	4.71732e+07	6.6168e+07	8.68941e+07	0	0	0	0	0	0	ASMT	acetylserotonin N-methyltransferase [EC:2.1.1.4]	Metabolism	Amino acid metabolism	00380 Tryptophan metabolism [PATH:ko00380]
K00544	0	3.04817e+07	1.44134e+08	0	0	1.33078e+06	2.10493e+06	5.98102e+06	0	5.476e+07	0	1.74536e+07	538439	2.92122e+06	722579	0	1.0654e+06	1.08145e+06	5.65962e+06	0	1.87829e+07	0	0	0	0	0	0	BHMT	betaine-homocysteine S-methyltransferase [EC:2.1.1.5]	Metabolism	Amino acid metabolism	00260 Glycine, serine and threonine metabolism [PATH:ko00260]
K00545	8.70283e+07	7.08826e+07	7.62891e+07	0	0	0	2.01759e+06	0	0	1.38165e+08	3.92275e+07	1.84057e+08	0	0	0	1.12199e+06	1.02119e+06	0	6.34935e+07	1.0075e+08	4.89202e+07	0	0	0	0	0	0	COMT	catechol O-methyltransferase [EC:2.1.1.6]	Metabolism	Lipid metabolism	00140 Steroid hormone biosynthesis [PATH:ko00140]
K00546	0	0	0	0	0	0	0	0	0	0	0	0	0	0	0	0	0	0	0	0	0	0	0	0	0	0	0	HNMT	histamine N-methyltransferase [EC:2.1.1.8]	Metabolism	Amino acid metabolism	00340 Histidine metabolism [PATH:ko00340]
K00547	8.53958e+08	8.82649e+08	1670948278	3.15697e+07	3.06894e+07	2.13361e+08	6.29562e+07	8.57077e+07	108672912	1920622923	779847305	1649654073	4.74599e+07	2.00157e+07	1.72596e+07	4.55807e+07	4.21665e+07	4.16915e+07	1398473643	2173997404	2494918212	2.99053e+07	4.70763e+07	7.52477e+07	1.26507e+08	4.96677e+07	7.61913e+07	mmuM, BHMT2	homocysteine S-methyltransferase [EC:2.1.1.10]	Metabolism	Amino acid metabolism	00270 Cysteine and methionine metabolism [PATH:ko00270]
K00548	28505223653	38781493553	53409730088	1300863871	1512877780	1767535953	2965847979	3849267604	4035141262	50628633257	21346821622	53644942569	1493155812	1380718376	9.44882e+08	1745654112	2362086532	1586545910	71864081591	52041725560	66735373202	18415186958	23230953462	19143279312	37891055783	37353132621	33928609841	metH, MTR	5-methyltetrahydrofolate--homocysteine methyltransferase [EC:2.1.1.13]	Metabolism	Overview	01230 Biosynthesis of amino acids [PATH:ko01230]
K00549	10279137556	13531286223	18591893166	6.66102e+08	7.95134e+08	1046754492	1446164663	1920862324	2479550988	15331039636	9067230305	18531336347	9.34637e+08	616359437	5.81556e+08	1024340572	9.88623e+08	989674795	10903505762	22221857568	25286437138	1627720021	2881634763	3146754398	5503545925	4300430804	4292576124	metE	5-methyltetrahydropteroyltriglutamate--homocysteine methyltransferase [EC:2.1.1.14]	Metabolism	Overview	01230 Biosynthesis of amino acids [PATH:ko01230]
K00550	0	0	0	0	0	0	0	0	0	0	0	0	0	0	0	0	0	0	0	0	0	0	0	0	0	0	0	OPI3	methylene-fatty-acyl-phospholipid synthase [EC:2.1.1.16]	Metabolism	Lipid metabolism	00564 Glycerophospholipid metabolism [PATH:ko00564]
K00551	0	0	0	0	0	0	0	0	0	0	0	0	0	0	0	0	0	0	0	0	0	0	0	0	0	0	0	PEMT	phosphatidylethanolamine N-methyltransferase [EC:2.1.1.17]	Metabolism	Lipid metabolism	00564 Glycerophospholipid metabolism [PATH:ko00564]
K00552	0	0	0	0	0	0	0	0	0	0	0	0	0	0	0	0	0	0	0	0	0	0	0	0	0	0	0	GNMT	glycine N-methyltransferase [EC:2.1.1.20]	Metabolism	Amino acid metabolism	00260 Glycine, serine and threonine metabolism [PATH:ko00260]
K00553	0	0	0	0	0	0	0	0	0	0	0	0	0	0	0	0	0	0	0	0	0	0	0	0	0	0	0	PNMT	phenylethanolamine N-methyltransferase [EC:2.1.1.28]	Metabolism	Amino acid metabolism	00350 Tyrosine metabolism [PATH:ko00350]
K00558	2599228235	2490880353	3478554432	6.14224e+08	8.70748e+08	830841164	1159305026	1227960177	1585518116	4367815177	1590549471	4479375820	1229346738	6.05064e+08	4.86112e+08	8.77701e+08	8.46449e+08	870264676	3965895431	5873360454	7100063078	2391459820	3464241562	3564377464	8632770013	11554758247	4991255506	DNMT1, dcm	DNA (cytosine-5)-methyltransferase 1 [EC:2.1.1.37]	Metabolism	Amino acid metabolism	00270 Cysteine and methionine metabolism [PATH:ko00270]
K00559	0	0	0	0	0	0	0	0	0	0	0	0	0	0	0	0	0	0	0	0	0	0	0	0	0	0	0	E2.1.1.41, SMT1, ERG6	sterol 24-C-methyltransferase [EC:2.1.1.41]	Metabolism	Lipid metabolism	00100 Steroid biosynthesis [PATH:ko00100]
K00560	5281894089	6471690389	9476728731	3.14169e+08	4.58813e+08	5.16297e+08	7.55096e+08	9.65497e+08	1339164986	9692951598	4393969033	10150453678	4.23883e+08	3.32474e+08	2.87331e+08	4.23575e+08	5.2324e+08	4.14881e+08	7994443591	10087157006	14793970155	6506941272	7865031416	6153196316	13909349114	12503138995	11110897579	thyA, TYMS	thymidylate synthase [EC:2.1.1.45]	Metabolism	Nucleotide metabolism	00240 Pyrimidine metabolism [PATH:ko00240]
K00562	0	0	0	0	0	0	0	0	0	0	0	0	0	0	0	0	0	0	0	0	0	0	0	0	0	0	0	INMT, TEMT	methyltransferase [EC:2.1.1.49 2.1.1.96]	Metabolism	Amino acid metabolism	00380 Tryptophan metabolism [PATH:ko00380]
K00565	0	0	0	0	0	0	0	0	0	0	0	0	0	0	0	0	0	0	0	0	0	0	0	0	0	0	0	RNMT	mRNA (guanine-N7-)-methyltransferase [EC:2.1.1.56]	Genetic Information Processing	Translation	03015 mRNA surveillance pathway [PATH:ko03015]
K00566	9833637868	11699650806	16402661347	1359794341	1703266428	1632997195	2557338494	3609609866	4522547277	16126104869	7475458098	16976607510	2235280374	1233928071	9.31908e+08	1630826187	1681328189	1456789731	13060800759	17963856421	22827375577	7764518094	10755895878	8447473005	17004489959	14769935918	13504493960	mnmA, trmU	tRNA-uridine 2-sulfurtransferase [EC:2.8.1.13]	Genetic Information Processing	Folding, sorting and degradation	04122 Sulfur relay system [PATH:ko04122]
K00568	3451325336	4421870409	5111371893	1.11744e+08	1.43302e+08	1.59097e+08	260192348	3.28957e+08	3.37935e+08	4675375580	2376021437	5824343221	1.45441e+08	1.09636e+08	9.51379e+07	1.37076e+08	1.96436e+08	1.25784e+08	4880705480	6383004442	7674990239	5046062806	6152599739	5568322596	11001966336	10233572263	9061116078	ubiG	2-polyprenyl-6-hydroxyphenyl methylase / 3-demethylubiquinone-9 3-methyltransferase [EC:2.1.1.222 2.1.1.64]	Metabolism	Metabolism of cofactors and vitamins	00130 Ubiquinone and other terpenoid-quinone biosynthesis [PATH:ko00130]
K00569	0	0	5.15934e+07	0	0	0	0	3.45404e+06	0	1.92829e+07	0	0	0	0	0	0	0	0	3.39606e+08	9.03339e+08	1126113321	4.29353e+08	5.86546e+08	8.04468e+08	1159535335	837160964	5.13802e+08	TPMT, tpmT	thiopurine S-methyltransferase [EC:2.1.1.67]	Metabolism	Xenobiotics biodegradation and metabolism	00983 Drug metabolism - other enzymes [PATH:ko00983]
K00570	2231966762	3106484873	4113905705	6.24847e+07	4.75434e+07	5.03991e+07	9.41048e+07	9.6536e+07	1.04202e+08	3079829805	1614181139	3141631710	7.25792e+07	4.44564e+07	3.71909e+07	7.62963e+07	6.9945e+07	5.60175e+07	4400988874	6242590654	7619868805	5065542243	6805992840	4251183497	9050873664	8441315307	8570026519	pmtA	phosphatidylethanolamine/phosphatidyl-N-methylethanolamine N-methyltransferase [EC:2.1.1.17 2.1.1.71]	Metabolism	Lipid metabolism	00564 Glycerophospholipid metabolism [PATH:ko00564]
K00572	0	0	0	0	0	0	0	0	0	0	0	0	0	0	0	0	0	0	0	0	0	0	0	0	0	0	0	WNT7	wingless-type MMTV integration site family, member 7	Environmental Information Processing	Signal transduction	04310 Wnt signaling pathway [PATH:ko04310]
K00575	4356274324	5522129998	8469958045	1.79829e+08	2.3376e+08	2.09248e+08	2.86161e+08	363332297	3.68579e+08	6845425779	3191404274	7773677630	1.73197e+08	1.60477e+08	1.37555e+08	2.08946e+08	2.24092e+08	186336363	14120345769	16726243072	23752997875	23091450971	28841204332	22448939194	53224338499	41769193324	37986476988	cheR	chemotaxis protein methyltransferase CheR [EC:2.1.1.80]	Environmental Information Processing	Signal transduction	02020 Two-component system [PATH:ko02020]
K00577	2.97841e+08	3.83009e+08	6.5701e+08	1.44862e+08	2.40485e+08	2.42561e+08	3.45039e+08	5.79674e+08	4.58418e+08	3.69497e+08	1.21832e+08	4.06137e+08	168949201	2.14381e+08	1.35422e+08	2.27142e+08	2.47616e+08	1.60439e+08	2.07455e+08	2.98526e+08	1.52499e+08	5.5083e+07	79451396	9.17175e+07	4.70431e+08	1.36237e+08	2.47669e+08	mtrA	tetrahydromethanopterin S-methyltransferase subunit A [EC:2.1.1.86]	Metabolism	Overview	01200 Carbon metabolism [PATH:ko01200]
K00578	2.99961e+07	1.02551e+08	2.07461e+08	6.06954e+07	6.78894e+07	1.10707e+08	1.26604e+08	242951196	1.78664e+08	9.57854e+07	6.75843e+07	9.59946e+07	4.81305e+07	5.71966e+07	7.28201e+07	9.83079e+07	1.16396e+08	7.66102e+07	6.37128e+07	1.61713e+08	1.10406e+08	2.76291e+07	7.22111e+07	7.50731e+06	1.34195e+08	1.54429e+08	3.56732e+07	mtrB	tetrahydromethanopterin S-methyltransferase subunit B [EC:2.1.1.86]	Metabolism	Overview	01200 Carbon metabolism [PATH:ko01200]
K00579	1.01368e+08	5.79397e+07	1.07293e+08	6.82891e+07	1.02959e+08	1.39056e+08	2.54066e+08	3.01918e+08	2.614e+08	1.17005e+08	3.22282e+07	1.83216e+08	9.05899e+07	6.69809e+07	9.0647e+07	1.23812e+08	144965618	1.12902e+08	4.5551e+07	1.1338e+08	1.25873e+08	3.32436e+07	7.94589e+07	2.39558e+07	1.68003e+08	1.42943e+08	1.47632e+08	mtrC	tetrahydromethanopterin S-methyltransferase subunit C [EC:2.1.1.86]	Metabolism	Overview	01200 Carbon metabolism [PATH:ko01200]
K00580	3.29816e+07	1.25033e+08	1.66741e+08	6.15789e+07	1.09273e+08	1.1287e+08	1.8323e+08	2.57175e+08	2.4027e+08	1.2226e+08	2.72006e+07	1.26863e+08	7.35305e+07	6.25636e+07	6.40059e+07	112309347	1.35335e+08	8.89614e+07	4.82251e+07	8.8179e+07	7.46118e+07	3.93414e+07	4.99365e+07	2.05223e+07	2.78072e+08	6.31543e+07	1.77611e+08	mtrD	tetrahydromethanopterin S-methyltransferase subunit D [EC:2.1.1.86]	Metabolism	Overview	01200 Carbon metabolism [PATH:ko01200]
K00581	5.89934e+07	5.29416e+08	3.61276e+08	8.7317e+07	125564958	1.56821e+08	2.11805e+08	260139432	2.36239e+08	2.26555e+08	3.08274e+07	1.69592e+08	9.72511e+07	8.46099e+07	8.09639e+07	1.15314e+08	1.63656e+08	1.05713e+08	6.70964e+07	5.42458e+07	1.54833e+08	2.44057e+07	6.2516e+07	3.24416e+07	1.90343e+08	1.24664e+08	1.5197e+08	mtrE	tetrahydromethanopterin S-methyltransferase subunit E [EC:2.1.1.86]	Metabolism	Overview	01200 Carbon metabolism [PATH:ko01200]
K00582	0	0	0	0	4.99195e+06	5.91175e+06	1.54012e+07	1.32848e+07	0	0	0	0	2.39191e+06	1.19592e+07	4.0596e+06	3.92347e+06	1.08577e+07	6.07581e+06	0	0	0	0	0	0	0	4.75935e+07	0	mtrF	tetrahydromethanopterin S-methyltransferase subunit F [EC:2.1.1.86]	Metabolism	Overview	01200 Carbon metabolism [PATH:ko01200]
K00583	3.99564e+07	4.4565e+07	3.68773e+08	4.44786e+07	4.50886e+07	1.01173e+08	6.46062e+07	2.31669e+08	1.85557e+08	1.40106e+08	3.89113e+07	1.78623e+08	6.92641e+07	3.98618e+07	4.22432e+07	8.1052e+07	1.16823e+08	7.90553e+07	4.9647e+07	4.24369e+07	5.4922e+07	3.66341e+07	1.06641e+07	2.99342e+07	1.73389e+08	7.83184e+07	6.32184e+07	mtrG	tetrahydromethanopterin S-methyltransferase subunit G [EC:2.1.1.86]	Metabolism	Overview	01200 Carbon metabolism [PATH:ko01200]
K00584	1.88381e+08	4.31166e+08	972966092	8.959e+07	1.22922e+08	1.61805e+08	2.50282e+08	3.63709e+08	327565966	5.14618e+08	1.88957e+08	4.52644e+08	1.15321e+08	1.09004e+08	1.04683e+08	171876732	2.02819e+08	1.50074e+08	3.21189e+08	2.72892e+08	4.26327e+08	7.67034e+07	8.91279e+07	3.77392e+07	2.59113e+08	1.16362e+08	1.25695e+08	mtrH	tetrahydromethanopterin S-methyltransferase subunit H [EC:2.1.1.86]	Metabolism	Overview	01200 Carbon metabolism [PATH:ko01200]
K00587	3.08468e+08	4.69227e+08	6.78769e+08	1.55215e+07	1.43427e+07	8.13256e+06	1.53192e+07	2.64162e+07	2.90678e+07	6.5601e+08	1.57359e+08	7.69892e+08	1.81331e+07	1.5893e+07	1.43236e+07	1.75144e+07	9.39334e+06	1.18018e+07	3.07145e+08	4.47803e+08	6.8373e+08	0	1.78299e+07	0	1.68173e+07	3.92835e+07	1.32123e+07	ICMT, STE14	protein-S-isoprenylcysteine O-methyltransferase [EC:2.1.1.100]	Metabolism	Metabolism of terpenoids and polyketides	00900 Terpenoid backbone biosynthesis [PATH:ko00900]
K00588	3186140190	3458368172	4668270104	2.01119e+08	2.37942e+08	2.98835e+08	5.7326e+08	6.55788e+08	7.15969e+08	5343692887	2314531263	5554363800	2.28131e+08	193416677	1.66901e+08	3.39962e+08	4.21941e+08	3.13867e+08	3104227830	4097374226	4839771293	1.85264e+08	2.41481e+08	2.28469e+08	7.06117e+08	5.16717e+08	3.85066e+08	E2.1.1.104	caffeoyl-CoA O-methyltransferase [EC:2.1.1.104]	Metabolism	Amino acid metabolism	00360 Phenylalanine metabolism [PATH:ko00360]
K00589	0	0	0	0	0	0	0	0	0	0	0	0	0	0	0	0	0	0	0	0	0	0	0	0	0	0	0	MET1	uroporphyrin-III C-methyltransferase [EC:2.1.1.107]	Metabolism	Metabolism of cofactors and vitamins	00860 Porphyrin and chlorophyll metabolism [PATH:ko00860]
K00591	0	0	0	0	0	0	0	0	0	0	0	0	0	0	0	0	0	0	0	0	0	0	0	0	0	0	0	COQ3	polyprenyldihydroxybenzoate methyltransferase / 3-demethylubiquinol 3-O-methyltransferase [EC:2.1.1.114 2.1.1.64]	Metabolism	Metabolism of cofactors and vitamins	00130 Ubiquinone and other terpenoid-quinone biosynthesis [PATH:ko00130]
K00594	6.23705e+07	1.31962e+08	2.00006e+08	0	0	0	0	0	0	3.55324e+07	4.63178e+07	4.28234e+07	0	0	0	0	1.32515e+06	0	4.92575e+07	2.14785e+08	1.6433e+08	6.77774e+06	1.75299e+08	8.95556e+07	3.77758e+07	8.50015e+07	3.33225e+07	xyoA, aldO	alditol oxidase [EC:1.1.3.41]	Metabolism	Carbohydrate metabolism	00040 Pentose and glucuronate interconversions [PATH:ko00040]
K00595	2.19146e+08	2.12898e+08	282912330	1.34422e+07	1.4318e+07	2.25685e+07	6.56656e+07	6.34874e+07	1.05047e+08	2.726e+08	2.18571e+08	5.66586e+08	4.02288e+07	1.56206e+07	1.60678e+07	2.84472e+07	2.71833e+07	3.61498e+07	555802188	8.19149e+08	1115838011	2.71303e+08	2.34798e+08	5.04963e+08	8.355e+08	8.22289e+08	2.31982e+08	cobL	precorrin-6Y C5,15-methyltransferase (decarboxylating) [EC:2.1.1.132]	Metabolism	Metabolism of cofactors and vitamins	00860 Porphyrin and chlorophyll metabolism [PATH:ko00860]
K00600	12957499849	17716310451	25813215165	1793728771	2156465982	2338488263	3306718830	4413159692	5170001542	22947855547	10428707649	25409625978	2575371396	1582776038	1281323456	2082745246	2231359764	1862386307	18023146810	24470829429	30264475017	8028091825	10782679623	10101197005	18932251665	16866689353	13999704657	glyA, SHMT	glycine hydroxymethyltransferase [EC:2.1.2.1]	Metabolism	Overview	01200 Carbon metabolism [PATH:ko01200]
K00601	0	0	0	0	0	0	0	0	0	0	0	0	0	0	0	0	0	0	0	0	0	0	0	0	0	0	0	E2.1.2.2	phosphoribosylglycinamide formyltransferase [EC:2.1.2.2]	Metabolism	Nucleotide metabolism	00230 Purine metabolism [PATH:ko00230]
K00602	14541023586	18293781547	24945935440	1636832896	1826727338	2298740680	3227959506	4371797332	5649702240	25055317725	10916625285	26899924154	1908674003	1292761768	1065428542	1978835339	2091324581	1698528572	19221606330	29197337556	37042806001	9418161875	11885016379	10089199915	20748016314	19658399424	16879330224	purH	phosphoribosylaminoimidazolecarboxamide formyltransferase / IMP cyclohydrolase [EC:2.1.2.3 3.5.4.10]	Metabolism	Nucleotide metabolism	00230 Purine metabolism [PATH:ko00230]
K00603	3508983020	3651768877	4445723167	7.34128e+08	9.96571e+08	7.74144e+08	1189310687	1496948043	1998833771	4616578184	2266198179	4667928637	1338338368	647565289	5.09025e+08	6.60724e+08	5.88411e+08	5.43118e+08	3309871522	4480594598	6375954572	3.42892e+08	482285605	5.34307e+08	1224335170	504811561	620704868	fctD	glutamate formiminotransferase [EC:2.1.2.5]	Metabolism	Amino acid metabolism	00340 Histidine metabolism [PATH:ko00340]
K00604	12290425449	14355528227	19867317150	1331919852	1812680877	1652967808	2598798036	3549248643	4406457057	19307864181	8181971587	20853138033	2463757965	1161224506	9.67442e+08	1609942565	1600377194	1359855798	16317346811	21530439356	27977471497	7662575134	10926547792	8809580033	19954025704	16551974087	16743472353	MTFMT, fmt	methionyl-tRNA formyltransferase [EC:2.1.2.9]	Metabolism	Metabolism of cofactors and vitamins	00670 One carbon pool by folate [PATH:ko00670]
K00605	10062714525	13361187034	19115926291	1308687967	1582291065	1626133298	3043427504	3317468850	4049475305	18442033686	8165945381	20767854850	2078490862	1140255001	9.34408e+08	1693308671	1578389854	1476468154	13473142177	18793632744	24823670681	7534366511	9269516294	9160638341	16402766800	14780036445	12949064569	gcvT, AMT	aminomethyltransferase [EC:2.1.2.10]	Metabolism	Overview	01200 Carbon metabolism [PATH:ko01200]
K00606	7959009707	9562319304	15280869589	754485614	9.59851e+08	1205769924	3582180226	2527923894	2790695965	13775027440	6499220510	15783252857	1014089923	6.85419e+08	6.12458e+08	1116328848	1116545896	1092358367	11409807057	16327693762	20651934790	5788377225	8420279703	6878372616	14271531097	12216464807	11396948003	panB	3-methyl-2-oxobutanoate hydroxymethyltransferase [EC:2.1.2.11]	Metabolism	Metabolism of cofactors and vitamins	00770 Pantothenate and CoA biosynthesis [PATH:ko00770]
K00608	0	0	0	0	0	0	0	0	0	0	0	0	0	0	0	0	0	0	0	0	0	0	0	0	0	0	0	pyrBI	aspartate carbamoyltransferase [EC:2.1.3.2]	Metabolism	Nucleotide metabolism	00240 Pyrimidine metabolism [PATH:ko00240]
K00609	10856226101	13425241556	19393052240	1509570361	2027176488	1932403302	3050959208	4037872807	4853077608	17754706042	8296386597	20908619711	2541720074	1349957689	1130371655	1855278433	1979824522	1705186981	15055214152	19886208083	25215869809	7143190708	9323538483	7919760291	16713938934	16578329355	13674655270	pyrB, PYR2	aspartate carbamoyltransferase catalytic subunit [EC:2.1.3.2]	Metabolism	Nucleotide metabolism	00240 Pyrimidine metabolism [PATH:ko00240]
K00610	2100754015	2229246004	2943535528	6.66733e+08	8.48006e+08	7.52983e+08	8.82774e+08	1020160138	1543159153	3151117226	1618294862	3415646410	1106342458	581951198	4.36945e+08	5.27088e+08	5.33376e+08	4.90756e+08	1442371387	1531111618	2458844685	2.79758e+08	3.361e+08	2.94737e+08	7.86943e+08	5.85558e+08	4.54559e+08	pyrI	aspartate carbamoyltransferase regulatory subunit	Metabolism	Nucleotide metabolism	00240 Pyrimidine metabolism [PATH:ko00240]
K00611	10723706275	13005560077	18368416553	1466330541	1946696904	1882404876	2982397931	3672803598	4665520632	16999434973	8002517263	19562361576	2363175438	1295729787	1104159816	1909356764	1985507917	1733147040	13759902138	19606718776	24091769564	6349541362	9060745138	7502717965	13881518638	12957024787	10806953176	OTC, argF, argI	ornithine carbamoyltransferase [EC:2.1.3.3]	Metabolism	Overview	01230 Biosynthesis of amino acids [PATH:ko01230]
K00613	2.03196e+08	1.50392e+08	2.09148e+08	4.44154e+07	9.38527e+07	7.72451e+07	2.50806e+08	2.74563e+08	3.24504e+08	2.27036e+08	1.57394e+08	2.37295e+08	8.63788e+07	6.05634e+07	6.05732e+07	237781834	2.7442e+08	2.36605e+08	9.42548e+07	1.09252e+08	3.11107e+08	3.50236e+07	1.94789e+07	2.1474e+07	1.24734e+08	1.07049e+08	2.53203e+08	GATM	glycine amidinotransferase [EC:2.1.4.1]	Metabolism	Amino acid metabolism	00260 Glycine, serine and threonine metabolism [PATH:ko00260]
K00615	31213534992	37029727738	52525410552	4458371278	5798346846	5797770010	8444140278	10785929927	13884050821	51697775571	23088148143	59661453844	7338270891	3782532590	2917929128	5953389983	5596308472	5200722157	41381321916	56107972780	74313299387	23702547274	30014304285	25294747457	48249177378	53656808160	39985629091	E2.2.1.1, tktA, tktB	transketolase [EC:2.2.1.1]	Metabolism	Overview	01200 Carbon metabolism [PATH:ko01200]
K00616	13798489202	16718254229	25135003878	930524393	1189676488	1498707132	2353560388	2974844723	3760376225	23798823941	10114742988	25820161153	1598614572	9.07643e+08	7.37655e+08	1552750132	1609027461	1463020243	18389049670	24668600215	33015689641	7698306649	9937213691	8593556357	17601582695	15421990752	15467112039	E2.2.1.2, talA, talB	transaldolase [EC:2.2.1.2]	Metabolism	Overview	01200 Carbon metabolism [PATH:ko01200]
K00618	0	0	0	0	0	0	0	0	0	0	0	0	0	0	0	0	0	0	0	0	0	0	0	0	0	0	0	E2.3.1.1	amino-acid N-acetyltransferase [EC:2.3.1.1]	Metabolism	Overview	01210 2-Oxocarboxylic acid metabolism [PATH:ko01210]
K00619	2419386878	2687139670	3386285009	361248943	5.04708e+08	5.70357e+08	8.17975e+08	1277999743	1344325843	3791527781	1756397398	4004155363	5.6465e+08	3.44832e+08	276240450	5.4511e+08	4.58154e+08	4.68086e+08	2788819255	4284648685	4969102052	5.76319e+08	8.71363e+08	8.11144e+08	1279322487	998697794	8.95574e+08	argA	amino-acid N-acetyltransferase [EC:2.3.1.1]	Metabolism	Overview	01210 2-Oxocarboxylic acid metabolism [PATH:ko01210]
K00620	7624719447	9173265852	13781058894	8.578e+08	9.53893e+08	1201718111	1750158330	2507964287	2812997885	12834937847	5378980560	13792234181	1047818740	7.3945e+08	5.61592e+08	1162055402	1164574962	1097677983	10876283267	16418911717	19205882621	6990012965	9457476016	7931164701	15090834437	13634569558	12368308331	argJ	glutamate N-acetyltransferase / amino-acid N-acetyltransferase [EC:2.3.1.35 2.3.1.1]	Metabolism	Overview	01210 2-Oxocarboxylic acid metabolism [PATH:ko01210]
K00621	0	0	1.4108e+08	0	0	0	0	0	0	0	0	3.41676e+07	0	0	0	0	0	0	4.43177e+07	0	0	0	0	0	0	0	0	GNPNAT1, GNA1	glucosamine-phosphate N-acetyltransferase [EC:2.3.1.4]	Metabolism	Carbohydrate metabolism	00520 Amino sugar and nucleotide sugar metabolism [PATH:ko00520]
K00622	0	0	0	0	0	0	0	0	0	0	0	0	0	0	0	0	0	0	0	0	0	0	0	0	0	0	0	nat	arylamine N-acetyltransferase [EC:2.3.1.5]	Metabolism	Biosynthesis of other secondary metabolites	00232 Caffeine metabolism [PATH:ko00232]
K00623	0	0	0	0	0	0	0	0	0	0	0	0	0	0	0	0	0	0	0	0	0	0	0	0	0	0	0	CHAT	choline O-acetyltransferase [EC:2.3.1.6]	Metabolism	Lipid metabolism	00564 Glycerophospholipid metabolism [PATH:ko00564]
K00624	0	0	0	0	0	0	0	0	0	0	0	0	0	0	0	0	0	0	0	0	0	0	0	0	0	0	0	E2.3.1.7	carnitine O-acetyltransferase [EC:2.3.1.7]	Cellular Processes	Transport and catabolism	04146 Peroxisome [PATH:ko04146]
K00625	4580408341	5964871506	7745731502	9.05804e+08	1061519885	8.47871e+08	1117227904	1740970422	1951722571	9112598087	3507285589	9063104130	1497265588	6.58909e+08	5.26938e+08	6.98424e+08	6.52196e+08	599647066	5479949442	7046932949	10370490377	5211121474	6459912058	4414620017	8979051902	7839075432	7854955799	E2.3.1.8, pta	phosphate acetyltransferase [EC:2.3.1.8]	Metabolism	Overview	01200 Carbon metabolism [PATH:ko01200]
K00626	22816815561	30793075025	46195611233	2632326533	3228951527	3325213067	5484141369	6926081027	8513572034	37315420899	18973242567	45212002665	4003680238	2363642694	2028361268	3852011066	4616608991	3377545359	37757128288	57467200219	70648082685	53463642238	65433049881	51854705614	98185855692	98191794536	87170863268	E2.3.1.9, atoB	acetyl-CoA C-acetyltransferase [EC:2.3.1.9]	Metabolism	Overview	01200 Carbon metabolism [PATH:ko01200]
K00627	14471348621	19239671726	25478613087	1334301802	1698191753	2053881715	2945282619	5272101580	5920580126	25147285163	11521889707	27457305980	2069533877	1238198044	1068624653	2339988632	1726958113	1702040331	20530465756	34619022712	39578194876	14696060032	19758342685	16561796116	28390383496	29282694197	27047014462	DLAT, aceF, pdhC	pyruvate dehydrogenase E2 component (dihydrolipoamide acetyltransferase) [EC:2.3.1.12]	Metabolism	Overview	01200 Carbon metabolism [PATH:ko01200]
K00628	0	0	0	0	0	0	0	0	0	0	0	0	0	0	0	0	0	0	0	0	0	0	0	0	0	0	0	GLYAT	glycine N-acyltransferase / glycine N-benzoyltransferase [EC:2.3.1.13 2.3.1.71]	Metabolism	Amino acid metabolism	00360 Phenylalanine metabolism [PATH:ko00360]
K00629	0	0	0	0	0	0	0	0	0	0	0	0	0	0	0	0	0	0	0	0	0	0	0	0	0	0	0	GPAT1_2	glycerol-3-phosphate O-acyltransferase 1/2 [EC:2.3.1.15]	Metabolism	Lipid metabolism	00561 Glycerolipid metabolism [PATH:ko00561]
K00630	0	0	0	0	0	0	0	0	0	0	0	0	0	0	0	0	0	0	0	0	0	0	0	0	0	0	0	ATS1	glycerol-3-phosphate O-acyltransferase [EC:2.3.1.15]	Metabolism	Lipid metabolism	00561 Glycerolipid metabolism [PATH:ko00561]
K00631	1186674394	1626986026	2227666378	9.13535e+07	1.00086e+08	1.0994e+08	2.22148e+08	3.55508e+08	2.59455e+08	1545421391	8.22807e+08	2244841272	8.34528e+07	9.1307e+07	5.62789e+07	1.12624e+08	1.39222e+08	7.82667e+07	9.4582e+08	1250864817	1326015309	3.88114e+07	4.34368e+07	3.99625e+08	7.33467e+08	3.49792e+08	101784735	plsB	glycerol-3-phosphate O-acyltransferase [EC:2.3.1.15]	Metabolism	Lipid metabolism	00561 Glycerolipid metabolism [PATH:ko00561]
K00632	6605197901	10770532038	16025253870	5.171e+08	5.84064e+08	8.50889e+08	1754024876	3322948000	2974362114	12832439722	4872801630	11632689646	9.5885e+08	5.90557e+08	4.96787e+08	1390221712	1264292152	1199840226	15849275609	18294355036	25307971796	15873044339	20005523718	17508808662	38112508908	34992057984	33085824389	fadA, fadI	acetyl-CoA acyltransferase [EC:2.3.1.16]	Metabolism	Overview	01212 Fatty acid metabolism [PATH:ko01212]
K00634	3097690740	3857815035	4940389617	1174576416	1429823961	1162034231	1666873727	2224736423	3087732799	5099454038	2596849323	5985389962	2394904184	1003612109	9.4852e+08	1049325535	8.97445e+08	8.43867e+08	2977767733	3354823179	4854713756	4.3913e+08	895752504	5.94437e+08	1474776672	8.52675e+08	7.34877e+08	ptb	phosphate butyryltransferase [EC:2.3.1.19]	Metabolism	Carbohydrate metabolism	00650 Butanoate metabolism [PATH:ko00650]
K00635	4921522786	6569391153	12360394340	1.21035e+08	6.53661e+07	1.34143e+08	2.62047e+08	2.89656e+08	3.68881e+08	9877812852	5466178899	12063907055	1.02395e+08	7.78399e+07	7.26869e+07	1.94516e+08	1.99633e+08	207996043	8266208036	15314011192	16787430718	5573989852	6699225050	4631194227	9138635557	8560722227	8578095988	E2.3.1.20	diacylglycerol O-acyltransferase [EC:2.3.1.20]	Metabolism	Lipid metabolism	00561 Glycerolipid metabolism [PATH:ko00561]
K00637	0	0	0	0	0	0	0	0	0	0	0	0	0	0	0	0	0	0	0	0	0	0	0	0	0	0	0	SOAT	sterol O-acyltransferase [EC:2.3.1.26]	Metabolism	Lipid metabolism	00100 Steroid biosynthesis [PATH:ko00100]
K00639	9747331992	13016917901	17956234740	1056952180	1382383648	1227279611	2033095497	2762898062	3141163664	16397333963	7478179008	20187019099	1820359638	9.41706e+08	7.84546e+08	1555467690	1550385343	1333610502	10205003543	13280442805	19188356019	4.41477e+08	7.66824e+08	7.02849e+08	4062637777	1208076859	1556304969	kbl, GCAT	glycine C-acetyltransferase [EC:2.3.1.29]	Metabolism	Amino acid metabolism	00260 Glycine, serine and threonine metabolism [PATH:ko00260]
K00640	8502995958	10699959808	14655415090	9.81202e+08	1220077260	1600051673	1808443446	2660006901	3202125317	15049926368	6359296989	15819498366	1153780900	7.86644e+08	6.3206e+08	1236563711	1157139692	1123827211	13790021989	19402351534	25467496842	9217683130	12185490866	11570709259	25297846390	20061018787	18244299074	cysE	serine O-acetyltransferase [EC:2.3.1.30]	Metabolism	Overview	01200 Carbon metabolism [PATH:ko01200]
K00641	8397572007	10688032127	14949436066	7.8897e+08	1030125130	1210067499	1889389293	2573572957	2799373903	14287744997	6382485325	16056010527	1097583025	7.57428e+08	6.18428e+08	1290857758	1280559921	1145912116	13514255188	17435499689	23953091250	6968158723	9527712915	8471030587	16804603052	15478099127	13693024107	metX	homoserine O-acetyltransferase [EC:2.3.1.31]	Metabolism	Amino acid metabolism	00270 Cysteine and methionine metabolism [PATH:ko00270]
K00643	6.57202e+08	1319044615	1601812879	6.62321e+06	2.0065e+07	2.01195e+07	2.145e+07	1.70139e+07	1.63659e+07	6.11791e+08	4.7727e+08	7.37478e+08	5.73281e+06	5.29593e+06	9.09111e+06	7.91364e+06	1.6323e+07	7.96975e+06	7.16606e+08	1463354681	2036044186	9.0132e+07	6.40949e+07	1.34305e+08	6.83473e+07	6.82096e+08	1.61369e+07	E2.3.1.37, ALAS	5-aminolevulinate synthase [EC:2.3.1.37]	Metabolism	Amino acid metabolism	00260 Glycine, serine and threonine metabolism [PATH:ko00260]
K00645	9867215939	10699290891	14778500880	1191665614	1592901170	1548655051	2098303012	3057436882	3804082971	15750917205	6808338762	17215110799	1785037693	9.88169e+08	7.7449e+08	1488604266	1343756861	1390696408	13106356589	19812019463	24082399885	11641586819	15572678329	11827644886	25325628383	21652380048	21262851760	fabD	[acyl-carrier-protein] S-malonyltransferase [EC:2.3.1.39]	Metabolism	Overview	01212 Fatty acid metabolism [PATH:ko01212]
K00647	2372007083	3400172130	6026214533	5.28224e+07	4.20124e+07	6.8459e+07	1.27504e+08	1.20033e+08	9.57462e+07	3518483691	1696609902	4229246060	4.95855e+07	2.92715e+07	4.42699e+07	3.22918e+07	7.19255e+07	3.78962e+07	5820783181	8494257777	10341867078	7395490114	9262381158	8748178572	15817293369	14840679723	14004507984	fabB	3-oxoacyl-[acyl-carrier-protein] synthase I [EC:2.3.1.41]	Metabolism	Overview	01212 Fatty acid metabolism [PATH:ko01212]
K00648	16494491005	19745057192	27008458824	2411419241	2915195582	2651170776	3506107334	4778847158	5724651376	26810013155	12933639621	32681411670	4142127262	1994095881	1558638285	2379881240	2016861131	2079890671	20745721295	29601677720	38153781178	8595211535	11426919829	9656936747	19653144761	15859908183	15019119827	fabH	3-oxoacyl-[acyl-carrier-protein] synthase III [EC:2.3.1.180]	Metabolism	Overview	01212 Fatty acid metabolism [PATH:ko01212]
K00649	0	0	0	0	0	0	0	0	0	0	0	0	0	0	0	0	0	0	0	0	0	0	0	0	0	0	0	GNPAT	glyceronephosphate O-acyltransferase [EC:2.3.1.42]	Metabolism	Lipid metabolism	00564 Glycerophospholipid metabolism [PATH:ko00564]
K00650	2.06467e+07	3.32135e+07	163333695	0	0	0	0	0	0	1.98892e+07	4.83333e+06	1.56707e+08	0	0	0	0	0	0	4.2099e+07	2.1085e+07	4.09325e+07	0	0	0	0	0	0	LCAT	lecithin-cholesterol acyltransferase [EC:2.3.1.43]	Metabolism	Lipid metabolism	00564 Glycerophospholipid metabolism [PATH:ko00564]
K00651	1355883119	1241570357	1644547774	7.40809e+07	1.14515e+08	7.22964e+07	151433650	1.85042e+08	149595362	1721977311	8.57666e+08	2354351918	7.6291e+07	6.03544e+07	5.20989e+07	1.73323e+08	1.20304e+08	9.016e+07	8.12256e+08	1309187602	1819538216	2.49162e+08	3.4889e+08	2.17997e+08	7.66718e+08	4.05702e+08	8.85045e+08	metA	homoserine O-succinyltransferase [EC:2.3.1.46]	Metabolism	Overview	01230 Biosynthesis of amino acids [PATH:ko01230]
K00652	6552265285	7650588931	11834697965	2.25238e+08	2.10202e+08	2.37884e+08	4.72373e+08	5.34714e+08	4.54374e+08	12359949071	4906622941	12185967451	2.3671e+08	2.1703e+08	1.41381e+08	2.61701e+08	3.89226e+08	2.33846e+08	8251783305	10979602390	13069731260	5293328467	6493589624	4544692362	9897763450	9354444413	8358804870	bioF	8-amino-7-oxononanoate synthase [EC:2.3.1.47]	Metabolism	Metabolism of cofactors and vitamins	00780 Biotin metabolism [PATH:ko00780]
K00654	0	0	0	0	0	0	0	0	0	0	0	0	0	0	0	0	0	0	0	0	0	0	0	0	0	0	0	SPT	serine palmitoyltransferase [EC:2.3.1.50]	Metabolism	Lipid metabolism	00600 Sphingolipid metabolism [PATH:ko00600]
K00655	15319305208	17096349051	22369543543	1855300018	2351871353	2531670110	3648694107	5116403414	6264262233	23731053001	11575185133	26470824614	2860126748	1618478350	1303957506	2219026590	2209491617	2039627848	18993265692	28138179398	34926756124	12678058625	17089583258	14418994694	29731335330	24876391533	23723404096	plsC	1-acyl-sn-glycerol-3-phosphate acyltransferase [EC:2.3.1.51]	Metabolism	Lipid metabolism	00561 Glycerolipid metabolism [PATH:ko00561]
K00656	5.03106e+08	6.13132e+08	5.80429e+08	409846207	5.35913e+08	6.0946e+08	9.6641e+08	1432311741	1656355185	5.46105e+08	5.4534e+08	1043716692	6.57265e+08	379485819	3.35345e+08	5.78546e+08	4.32123e+08	510699613	5.56192e+08	1171838676	1244205559	9.31086e+08	2123124186	1408309675	2009758545	1396040274	1553465118	E2.3.1.54, pflD	formate C-acetyltransferase [EC:2.3.1.54]	Metabolism	Carbohydrate metabolism	00620 Pyruvate metabolism [PATH:ko00620]
K00657	1869468240	2167922410	3129999853	7.75645e+08	1195383368	8.31975e+08	1302462333	1479337790	1857904219	2597153152	1418884316	3276032529	1472457616	720918847	572920752	7.96159e+08	7.89296e+08	7.40273e+08	1674559233	2091985163	3403432676	2.94432e+08	6.25599e+08	5.88858e+08	2563245018	1113306097	5.78504e+08	speG, SAT	diamine N-acetyltransferase [EC:2.3.1.57]	Metabolism	Amino acid metabolism	00330 Arginine and proline metabolism [PATH:ko00330]
K00658	4020719135	5274659270	7371884970	1.24212e+08	8.30626e+07	1.33495e+08	1.54033e+08	2.51916e+08	2.92723e+08	5730549484	2943033466	6763193024	1.17039e+08	6.24158e+07	6.20533e+07	1.30543e+08	1.66363e+08	1.19568e+08	5887788591	8386189900	10385208412	6142106225	7566828458	6453780006	12312367576	11495841081	10902564334	DLST, sucB	2-oxoglutarate dehydrogenase E2 component (dihydrolipoamide succinyltransferase) [EC:2.3.1.61]	Metabolism	Overview	01200 Carbon metabolism [PATH:ko01200]
K00659	0	0	0	0	0	0	0	0	0	0	0	0	0	0	0	0	0	0	0	0	0	0	0	0	0	0	0	BAAT	bile acid-CoA:amino acid N-acyltransferase [EC:2.3.1.65 3.1.2.2]	Metabolism	Lipid metabolism	00120 Primary bile acid biosynthesis [PATH:ko00120]
K00660	0	0	0	0	0	0	0	0	0	0	0	0	0	0	0	0	0	0	0	0	0	0	0	0	0	0	0	CHS	chalcone synthase [EC:2.3.1.74]	Metabolism	Biosynthesis of other secondary metabolites	00941 Flavonoid biosynthesis [PATH:ko00941]
K00665	0	0	0	0	0	0	0	0	0	0	0	0	0	0	0	0	0	0	0	0	0	0	0	0	0	0	0	FASN	fatty acid synthase, animal type [EC:2.3.1.85]	Metabolism	Overview	01212 Fatty acid metabolism [PATH:ko01212]
K00667	0	0	0	0	0	0	0	0	0	0	0	0	0	0	0	0	0	0	0	0	0	0	0	0	0	0	0	FAS2	fatty acid synthase subunit alpha, fungi type [EC:2.3.1.86]	Metabolism	Overview	01212 Fatty acid metabolism [PATH:ko01212]
K00668	0	0	0	0	0	0	0	0	0	0	0	0	0	0	0	0	0	0	0	0	0	0	0	0	0	0	0	FAS1	fatty acid synthase subunit beta, fungi type [EC:2.3.1.86]	Metabolism	Overview	01212 Fatty acid metabolism [PATH:ko01212]
K00669	0	0	0	0	0	0	0	0	0	0	0	0	0	0	0	0	0	0	0	0	0	0	0	0	0	0	0	AANAT	arylalkylamine N-acetyltransferase [EC:2.3.1.87]	Metabolism	Amino acid metabolism	00380 Tryptophan metabolism [PATH:ko00380]
K00672	3.90105e+08	5.9187e+08	901911223	2.22555e+08	2.73844e+08	3.84182e+08	6.61946e+08	849072057	9.44916e+08	1095005544	3.46766e+08	1093967514	2.52687e+08	2.26181e+08	2.34953e+08	495439087	5.71006e+08	4.32166e+08	7.94856e+08	1537926463	1374749466	4.32177e+08	7.40118e+08	5.52896e+08	3690062049	8.26855e+08	1171986790	ftr	formylmethanofuran--tetrahydromethanopterin N-formyltransferase [EC:2.3.1.101]	Metabolism	Overview	01200 Carbon metabolism [PATH:ko01200]
K00673	0	0	0	0	0	0	0	0	0	0	0	0	0	0	973303	0	715428	0	1.5381e+07	9.88941e+06	0	6.40286e+07	1.70589e+08	7.23869e+08	3942134317	1001576863	1407654610	astA	arginine N-succinyltransferase [EC:2.3.1.109]	Metabolism	Amino acid metabolism	00330 Arginine and proline metabolism [PATH:ko00330]
K00674	4465962958	4873008385	7328654418	3.94618e+08	4.45181e+08	6.26031e+08	8.64777e+08	1355062216	1625084588	6697488911	3379133156	8269431444	565859475	3.46669e+08	295580492	5.94069e+08	6.40629e+08	5.84321e+08	7114798293	12254903451	14794533533	6440495700	9103636574	7247243835	14322659126	12284388032	11717457670	dapD	2,3,4,5-tetrahydropyridine-2-carboxylate N-succinyltransferase [EC:2.3.1.117]	Metabolism	Overview	01230 Biosynthesis of amino acids [PATH:ko01230]
K00677	5768847302	7953416464	10497190838	1.38577e+08	1.14438e+08	1.41952e+08	2.51531e+08	3.38227e+08	3.09679e+08	11094827214	4678868113	11378301639	1.5675e+08	1.02389e+08	6.88706e+07	1.3647e+08	252884874	1.15349e+08	8466810035	9661178137	13822863630	4736888884	6174618248	5058254211	11612000944	9158713751	9038769267	lpxA	UDP-N-acetylglucosamine acyltransferase [EC:2.3.1.129]	Metabolism	Glycan biosynthesis and metabolism	00540 Lipopolysaccharide biosynthesis [PATH:ko00540]
K00678	0	0	0	0	0	0	0	0	0	0	0	0	0	0	0	0	0	0	0	0	0	0	0	0	0	0	0	LRAT	phosphatidylcholine-retinol O-acyltransferase [EC:2.3.1.135]	Metabolism	Metabolism of cofactors and vitamins	00830 Retinol metabolism [PATH:ko00830]
K00679	0	0	0	0	0	0	0	0	0	0	0	0	0	0	0	0	0	0	0	0	0	0	0	0	0	0	0	E2.3.1.158	phospholipid:diacylglycerol acyltransferase [EC:2.3.1.158]	Metabolism	Lipid metabolism	00561 Glycerolipid metabolism [PATH:ko00561]
K00681	13315134084	16576369477	24706971182	5.15485e+08	5.59553e+08	6.74047e+08	1077836026	1336308621	1542533352	21020558656	9579857847	23799829158	6.74674e+08	466206755	3.40445e+08	7.39772e+08	7.91123e+08	6.064e+08	18574914337	25786223760	31113518039	4506894532	6042760999	7507256117	16682939989	12978589809	11519989878	ggt	gamma-glutamyltranspeptidase / glutathione hydrolase [EC:2.3.2.2 3.4.19.13]	Metabolism	Metabolism of other amino acids	00430 Taurine and hypotaurine metabolism [PATH:ko00430]
K00682	0	0	0	0	0	0	0	0	0	0	0	0	0	0	0	0	0	0	0	0	0	0	0	0	0	0	0	GGCT	gamma-glutamylcyclotransferase [EC:2.3.2.4]	Metabolism	Metabolism of other amino acids	00480 Glutathione metabolism [PATH:ko00480]
K00687	0	0	0	0	0	0	0	0	0	0	0	0	0	0	0	0	0	0	0	0	0	0	0	0	0	0	0	pbp2B, penA	penicillin-binding protein 2B	Metabolism	Glycan biosynthesis and metabolism	00550 Peptidoglycan biosynthesis [PATH:ko00550]
K00688	20166194691	25854815426	36876244330	1911543685	2364550858	2263233720	3498394072	4639408118	5478148456	35679860521	14099833780	38350248254	3298224870	1604622601	1289640625	12964195787	2145186158	1844781980	34510085202	38185346303	52333672362	19066841096	24264110415	17964125224	49746764653	34540444220	31531030436	PYG, glgP	glycogen phosphorylase [EC:2.4.1.1]	Metabolism	Carbohydrate metabolism	00500 Starch and sucrose metabolism [PATH:ko00500]
K00689	0	0	0	0	0	0	0	0	0	0	0	0	0	0	0	0	0	0	0	0	0	0	0	0	0	0	0	E2.4.1.5	dextransucrase [EC:2.4.1.5]	Metabolism	Carbohydrate metabolism	00500 Starch and sucrose metabolism [PATH:ko00500]
K00690	7.77584e+08	9.96363e+08	1196135625	7.58403e+07	111510734	156191918	3.15228e+08	153171609	2.01589e+08	1261087450	5.53236e+08	1901826011	1.33409e+08	1.08631e+08	7.74895e+07	1.18161e+08	1.59372e+08	1.01751e+08	8.01732e+08	1086806306	1738669686	1.01174e+08	198468059	6.46082e+07	1.52729e+08	2.10797e+08	1.95178e+08	E2.4.1.7	sucrose phosphorylase [EC:2.4.1.7]	Metabolism	Carbohydrate metabolism	00500 Starch and sucrose metabolism [PATH:ko00500]
K00691	2436490077	2918924284	3766437231	9.5268e+07	103563107	1.15387e+08	2.13359e+08	3.11528e+08	3.2266e+08	3901791595	1727901581	3785503391	1.04712e+08	1.03779e+08	7.57671e+07	1.05542e+08	1.97824e+08	1.20134e+08	2278872222	2724035004	3472819167	9.25402e+07	3.7693e+08	2.56879e+08	5.11805e+08	3.18202e+08	2.61872e+08	mapA	maltose phosphorylase [EC:2.4.1.8]	Metabolism	Carbohydrate metabolism	00500 Starch and sucrose metabolism [PATH:ko00500]
K00692	0	0	0	0	0	0	0	0	0	0	0	0	0	0	0	0	0	0	0	0	0	0	0	0	0	6.34579e+07	0	sacB	levansucrase [EC:2.4.1.10]	Metabolism	Carbohydrate metabolism	00500 Starch and sucrose metabolism [PATH:ko00500]
K00693	3.95558e+07	6.61773e+07	4.69384e+07	0	0	0	0	0	0	2.92814e+07	5.77819e+06	3.03141e+07	0	0	0	0	0	0	0	2.52069e+07	1.63114e+07	0	0	0	0	0	0	GYS	glycogen synthase [EC:2.4.1.11]	Metabolism	Carbohydrate metabolism	00500 Starch and sucrose metabolism [PATH:ko00500]
K00694	7.18236e+08	824809509	1758593563	3.75888e+07	5.16275e+07	1.19923e+08	8.73828e+07	1.09441e+08	1.46933e+08	2284340568	6.6376e+08	1315715457	4.25475e+07	3.82378e+07	2.32735e+07	4.02853e+07	6.02525e+07	5.01067e+07	2896863989	3059137007	5100287053	1115472334	1993282623	2554832160	3587417907	2938045214	2800308660	bcsA	cellulose synthase (UDP-forming) [EC:2.4.1.12]	Metabolism	Carbohydrate metabolism	00500 Starch and sucrose metabolism [PATH:ko00500]
K00695	0	0	0	0	0	0	0	0	0	0	0	0	0	0	0	0	0	0	0	0	0	0	0	0	0	0	0	E2.4.1.13	sucrose synthase [EC:2.4.1.13]	Metabolism	Carbohydrate metabolism	00500 Starch and sucrose metabolism [PATH:ko00500]
K00696	2.37044e+08	245125504	2.80167e+08	1.26158e+08	2.09294e+08	3.91847e+08	6.67541e+08	6.78442e+08	7.92254e+08	417214232	9.16553e+07	2.50684e+08	196670964	1.74801e+08	1.54677e+08	5.34903e+08	5.8561e+08	5.14653e+08	5.06338e+07	2.52395e+08	366271833	9.51803e+07	1.6294e+08	1.48161e+08	4.64088e+08	4.7688e+08	2.62204e+08	E2.4.1.14	sucrose-phosphate synthase [EC:2.4.1.14]	Metabolism	Carbohydrate metabolism	00500 Starch and sucrose metabolism [PATH:ko00500]
K00697	6260383502	6777577579	9422710806	518105119	6.31897e+08	8.66239e+08	1328860053	1867529300	2322699835	9595252863	7442843639	14209607094	7.14772e+08	5.04693e+08	4.57294e+08	1073787242	9.29632e+08	1037940761	8901832381	20017958153	21821708545	5185300910	6316155828	4452350211	9756250706	8844114081	8326624144	otsA	trehalose 6-phosphate synthase [EC:2.4.1.15]	Metabolism	Carbohydrate metabolism	00500 Starch and sucrose metabolism [PATH:ko00500]
K00698	0	0	0	0	0	0	0	0	0	0	0	0	0	0	0	0	0	0	0	0	0	0	0	0	0	0	0	CHS1	chitin synthase [EC:2.4.1.16]	Metabolism	Carbohydrate metabolism	00520 Amino sugar and nucleotide sugar metabolism [PATH:ko00520]
K00699	0	0	0	0	0	0	0	0	0	0	0	0	0	0	0	0	0	0	0	0	0	0	0	0	0	0	0	UGT	glucuronosyltransferase [EC:2.4.1.17]	Metabolism	Carbohydrate metabolism	00040 Pentose and glucuronate interconversions [PATH:ko00040]
K00700	9791572396	13210566316	18973755561	8.13215e+08	8.99446e+08	1069268516	1719698433	2384083235	2865597149	16800527564	7525238864	19319085695	1086018154	6.32464e+08	5.29861e+08	1036278478	1019758272	9.52578e+08	13844733280	18125241961	25237440991	10392939200	13756546710	9657108296	18425740150	13861979320	15819191168	GBE1, glgB	1,4-alpha-glucan branching enzyme [EC:2.4.1.18]	Metabolism	Carbohydrate metabolism	00500 Starch and sucrose metabolism [PATH:ko00500]
K00701	0	0	0	0	0	0	0	0	0	0	0	0	0	0	0	0	0	0	0	0	0	0	0	0	0	0	0	cgt	cyclomaltodextrin glucanotransferase [EC:2.4.1.19]	Metabolism	Carbohydrate metabolism	00500 Starch and sucrose metabolism [PATH:ko00500]
K00702	11212161081	12947954700	18429282649	8.19584e+08	1096591283	1285488894	1929300784	2792532620	3064644590	19218422370	8429718033	20678324849	1121825351	8.36205e+08	7.21024e+08	1283358473	1326172211	1289920929	11449903952	15169717227	19718019081	7.66999e+08	1689179491	1146887847	2179661425	1554827143	1549792384	E2.4.1.20	cellobiose phosphorylase [EC:2.4.1.20]	Metabolism	Carbohydrate metabolism	00500 Starch and sucrose metabolism [PATH:ko00500]
K00703	8934636941	10733841452	14420070318	1003168528	1333621121	1128329601	1549518322	2011710377	2555650924	14777501471	5699253362	16285039975	1797838847	829022748	6.54202e+08	9.74585e+08	9.61175e+08	8.18759e+08	11046022991	13614057303	17559658712	4973734140	6253988501	5589681889	9508777258	8722927959	7958741395	glgA	starch synthase [EC:2.4.1.21]	Metabolism	Carbohydrate metabolism	00500 Starch and sucrose metabolism [PATH:ko00500]
K00704	0	0	0	0	0	0	0	0	0	0	0	0	0	0	0	0	0	0	0	0	0	0	0	0	0	0	0	LALBA	alpha-lactalbumin [EC:2.4.1.22]	Metabolism	Carbohydrate metabolism	00052 Galactose metabolism [PATH:ko00052]
K00705	7941265146	8979626106	13826111163	9.77831e+08	1180905687	1346773937	2146048991	3339483459	3940742472	12895211957	5880958256	15660774685	1461053600	8.11068e+08	685515600	1356254827	1134354456	1238858510	9898976471	16013090488	19602757154	5445829549	8091405159	5789988695	10917782854	9886845929	9053938848	malQ	4-alpha-glucanotransferase [EC:2.4.1.25]	Metabolism	Carbohydrate metabolism	00500 Starch and sucrose metabolism [PATH:ko00500]
K00706	0	0	0	0	0	0	0	0	0	0	0	0	0	0	0	0	0	0	0	0	0	0	0	0	0	0	0	E2.4.1.34	1,3-beta-glucan synthase [EC:2.4.1.34]	Metabolism	Carbohydrate metabolism	00500 Starch and sucrose metabolism [PATH:ko00500]
K00709	0	0	0	0	0	0	0	0	0	0	0	0	0	0	0	0	0	0	0	0	0	0	0	0	0	0	0	ABO	histo-blood group ABO system transferase [EC:2.4.1.40 2.4.1.37]	Metabolism	Glycan biosynthesis and metabolism	00601 Glycosphingolipid biosynthesis - lacto and neolacto series [PATH:ko00601]
K00710	0	0	0	0	0	0	0	0	0	0	0	0	0	0	0	0	0	0	0	0	0	0	0	0	0	0	0	GALNT	polypeptide N-acetylgalactosaminyltransferase [EC:2.4.1.41]	Metabolism	Glycan biosynthesis and metabolism	00512 Mucin type O-glycan biosynthesis [PATH:ko00512]
K00714	0	0	0	0	0	0	0	0	0	0	0	0	0	0	0	0	0	0	0	0	0	0	0	0	0	0	0	WNT8	wingless-type MMTV integration site family, member 8	Environmental Information Processing	Signal transduction	04310 Wnt signaling pathway [PATH:ko04310]
K00715	0	0	0	0	0	0	0	0	0	0	0	0	0	0	0	0	0	0	0	0	0	0	0	0	0	0	0	B3GALT4	ganglioside galactosyltransferase [EC:2.4.1.62]	Metabolism	Glycan biosynthesis and metabolism	00604 Glycosphingolipid biosynthesis - ganglio series [PATH:ko00604]
K00716	0	0	0	0	0	0	0	0	0	0	0	0	0	0	0	0	0	0	0	0	0	0	0	0	0	0	0	FUT3	galactoside 3(4)-fucosyltransferase 3 [EC:2.4.1.65]	Metabolism	Glycan biosynthesis and metabolism	00601 Glycosphingolipid biosynthesis - lacto and neolacto series [PATH:ko00601]
K00717	0	0	0	0	0	0	0	0	0	0	0	0	0	0	0	0	0	0	0	0	0	0	0	0	0	0	0	FUT8	glycoprotein 6-alpha-L-fucosyltransferase [EC:2.4.1.68]	Metabolism	Glycan biosynthesis and metabolism	00510 N-Glycan biosynthesis [PATH:ko00510]
K00718	0	0	0	0	0	0	0	0	0	0	0	0	0	0	0	0	0	0	0	0	0	0	0	0	0	0	0	FUT1_2	galactoside 2-L-fucosyltransferase 1/2 [EC:2.4.1.69]	Metabolism	Glycan biosynthesis and metabolism	00601 Glycosphingolipid biosynthesis - lacto and neolacto series [PATH:ko00601]
K00719	0	0	0	0	0	0	0	0	0	0	0	0	0	0	0	0	0	0	0	0	0	0	0	0	0	0	0	B3GALNT1, B3GALT3	galactosylgalactosylglucosylceramide beta-D-acetylgalactosaminyltransferase [EC:2.4.1.79]	Metabolism	Glycan biosynthesis and metabolism	00601 Glycosphingolipid biosynthesis - lacto and neolacto series [PATH:ko00601]
K00720	2590317127	3537192867	4741707384	2.78594e+07	2.45872e+07	2.64122e+07	5.31298e+07	5.1643e+07	5.21858e+07	5149024629	1599997070	4482004920	1.34502e+07	1.82641e+07	9.11774e+06	3.01294e+07	3.88367e+07	1.83556e+07	3571177571	3996969775	5336647077	1.1106e+08	1.69065e+08	1.47841e+08	648180537	6.68355e+08	2.23557e+08	UGCG	ceramide glucosyltransferase [EC:2.4.1.80]	Metabolism	Lipid metabolism	00600 Sphingolipid metabolism [PATH:ko00600]
K00721	13923614537	15811851502	23199658338	1260402143	1740928297	1903553732	3039025631	4200694877	4756452944	21814495678	10339378493	25131647840	1630858888	1197299273	971267811	1973340937	2011045840	1810774165	16493138222	21517366852	28804627346	4529990102	6723931612	5287889797	10679454346	6042778947	8169111048	DPM1	dolichol-phosphate mannosyltransferase [EC:2.4.1.83]	Metabolism	Glycan biosynthesis and metabolism	00510 N-Glycan biosynthesis [PATH:ko00510]
K00722	0	0	0	0	0	0	0	0	0	0	0	0	0	0	0	0	0	0	0	0	0	0	0	0	0	0	0	GBGT1	globoside alpha-N-acetylgalactosaminyltransferase [EC:2.4.1.88]	Metabolism	Glycan biosynthesis and metabolism	00603 Glycosphingolipid biosynthesis - globo and isoglobo series [PATH:ko00603]
K00725	0	0	0	0	0	0	0	0	0	0	0	0	0	0	0	0	0	0	0	0	0	0	0	0	0	0	0	B4GALNT1, GALGT	(N-Acetylneuraminyl)-galactosylglucosylceramide N-acetylgalactosaminyltransferase [EC:2.4.1.92]	Metabolism	Glycan biosynthesis and metabolism	00604 Glycosphingolipid biosynthesis - ganglio series [PATH:ko00604]
K00726	0	0	0	0	0	0	0	0	0	0	0	0	0	0	0	0	0	0	0	0	0	0	0	0	0	0	0	MGAT1	alpha-1,3-mannosyl-glycoprotein beta-1,2-N-acetylglucosaminyltransferase [EC:2.4.1.101]	Metabolism	Glycan biosynthesis and metabolism	00510 N-Glycan biosynthesis [PATH:ko00510]
K00727	0	0	0	0	0	0	0	0	0	0	0	0	0	0	0	0	0	0	0	0	0	0	0	0	0	0	0	GCNT1	beta-1,3-galactosyl-O-glycosyl-glycoprotein beta-1,6-N-acetylglucosaminyltransferase [EC:2.4.1.102]	Metabolism	Glycan biosynthesis and metabolism	00512 Mucin type O-glycan biosynthesis [PATH:ko00512]
K00728	2353136748	3118724428	4524020728	4.9003e+08	5.71979e+08	7.68648e+08	3839646216	1764089225	2284271185	4379651925	2126886032	4898324214	7.77549e+08	4.17417e+08	3.84346e+08	1047871327	8.30259e+08	9.38863e+08	3520665045	5521312400	6575098765	1291338199	1772116888	1651513704	2322278286	2513401010	1672043957	POMT	dolichyl-phosphate-mannose-protein mannosyltransferase [EC:2.4.1.109]	Metabolism	Glycan biosynthesis and metabolism	00515 Mannose type O-glycan biosyntheis [PATH:ko00515]
K00729	3823008434	4587972757	5828014918	2.05585e+08	2.57474e+08	2.61347e+08	4.81854e+08	627078517	5.6109e+08	5895291580	2481810979	6204166121	2.66243e+08	1.99529e+08	1.6584e+08	2.80696e+08	2.82228e+08	2.42852e+08	3471790198	4681269258	7879945162	1.0596e+08	131438943	1.09702e+08	4.25663e+08	322300592	3.72382e+08	ALG5	dolichyl-phosphate beta-glucosyltransferase [EC:2.4.1.117]	Metabolism	Glycan biosynthesis and metabolism	00510 N-Glycan biosynthesis [PATH:ko00510]
K00730	0	0	0	0	0	0	0	0	0	0	0	0	0	0	0	0	0	0	0	0	0	0	0	0	0	0	0	OST4	oligosaccharyl transferase complex subunit OST4	Metabolism	Glycan biosynthesis and metabolism	00510 N-Glycan biosynthesis [PATH:ko00510]
K00731	0	0	0	0	0	0	0	0	0	0	0	0	0	0	0	0	0	0	0	0	0	0	0	0	0	0	0	C1GALT1	glycoprotein-N-acetylgalactosamine 3-beta-galactosyltransferase [EC:2.4.1.122]	Metabolism	Glycan biosynthesis and metabolism	00512 Mucin type O-glycan biosynthesis [PATH:ko00512]
K00733	0	0	0	0	0	0	0	0	0	0	0	0	0	0	0	0	0	0	0	0	0	0	0	0	0	0	0	B4GALT7	xylosylprotein 4-beta-galactosyltransferase [EC:2.4.1.133]	Metabolism	Glycan biosynthesis and metabolism	00532 Glycosaminoglycan biosynthesis - chondroitin sulfate / dermatan sulfate [PATH:ko00532]
K00734	0	0	0	0	0	0	0	0	0	0	0	0	0	0	0	0	0	0	0	0	0	0	0	0	0	0	0	B3GALT6	galactosylxylosylprotein 3-beta-galactosyltransferase [EC:2.4.1.134]	Metabolism	Glycan biosynthesis and metabolism	00532 Glycosaminoglycan biosynthesis - chondroitin sulfate / dermatan sulfate [PATH:ko00532]
K00735	0	0	0	0	0	0	0	0	0	0	0	0	0	0	0	0	0	0	0	0	0	0	0	0	0	0	0	B3GAT1	galactosylgalactosylxylosylprotein 3-beta-glucuronosyltransferase 1 [EC:2.4.1.135]	Metabolism	Glycan biosynthesis and metabolism	00515 Mannose type O-glycan biosyntheis [PATH:ko00515]
K00736	0	0	0	0	0	0	0	0	0	0	0	0	0	0	0	0	0	0	0	0	0	0	0	0	0	0	0	MGAT2	alpha-1,6-mannosyl-glycoprotein beta-1,2-N-acetylglucosaminyltransferase [EC:2.4.1.143]	Metabolism	Glycan biosynthesis and metabolism	00510 N-Glycan biosynthesis [PATH:ko00510]
K00737	0	0	0	2.61444e+06	3.53596e+06	1.67644e+07	5.06498e+06	1.73549e+07	0	0	0	0	2.59124e+06	0	1.73871e+06	0	2.56362e+06	0	0	0	0	0	0	0	0	0	0	MGAT3	beta-1,4-mannosyl-glycoprotein beta-1,4-N-acetylglucosaminyltransferase [EC:2.4.1.144]	Metabolism	Glycan biosynthesis and metabolism	00510 N-Glycan biosynthesis [PATH:ko00510]
K00738	0	0	0	0	0	0	0	0	0	0	0	0	0	0	0	0	0	0	0	0	0	0	0	0	0	0	0	MGAT4A_B	alpha-1,3-mannosylglycoprotein beta-1,4-N-acetylglucosaminyltransferase A/B [EC:2.4.1.145]	Metabolism	Glycan biosynthesis and metabolism	00510 N-Glycan biosynthesis [PATH:ko00510]
K00739	0	0	0	0	0	0	0	0	0	0	0	0	0	0	0	0	0	0	0	0	0	0	0	0	0	0	0	B3GNT6	acetylgalactosaminyl-O-glycosyl-glycoprotein beta-1,3-N-acetylglucosaminyltransferase [EC:2.4.1.147]	Metabolism	Glycan biosynthesis and metabolism	00512 Mucin type O-glycan biosynthesis [PATH:ko00512]
K00741	0	0	0	0	0	0	0	0	0	0	0	0	0	0	0	0	0	0	0	0	0	0	0	0	0	0	0	B3GNT2	N-acetyllactosaminide beta-1,3-N-acetylglucosaminyltransferase [EC:2.4.1.149]	Metabolism	Glycan biosynthesis and metabolism	00533 Glycosaminoglycan biosynthesis - keratan sulfate [PATH:ko00533]
K00742	0	0	0	0	0	0	0	0	0	0	0	0	0	0	0	0	0	0	0	0	0	0	0	0	0	0	0	GCNT2	N-acetyllactosaminide beta-1,6-N-acetylglucosaminyltransferase [EC:2.4.1.150]	Metabolism	Glycan biosynthesis and metabolism	00601 Glycosphingolipid biosynthesis - lacto and neolacto series [PATH:ko00601]
K00743	0	0	0	0	0	0	0	0	0	0	0	0	0	0	0	0	0	0	0	0	0	0	0	0	0	0	0	GGTA1	N-acetyllactosaminide 3-alpha-galactosyltransferase [EC:2.4.1.87]	Metabolism	Glycan biosynthesis and metabolism	00601 Glycosphingolipid biosynthesis - lacto and neolacto series [PATH:ko00601]
K00744	0	0	0	0	0	0	0	0	0	0	0	0	0	0	0	0	0	0	0	0	0	0	0	0	0	0	0	MGAT5	alpha-1,3(6)-mannosylglycoprotein beta-1,6-N-acetyl-glucosaminyltransferase [EC:2.4.1.155]	Metabolism	Glycan biosynthesis and metabolism	00510 N-Glycan biosynthesis [PATH:ko00510]
K00746	0	0	0	0	0	0	0	0	0	0	0	0	0	0	0	0	0	0	0	0	0	0	0	0	0	0	0	CSGALNACT1_2	chondroitin sulfate N-acetylgalactosaminyltransferase 1/2 [EC:2.4.1.174 2.4.1.175]	Metabolism	Glycan biosynthesis and metabolism	00532 Glycosaminoglycan biosynthesis - chondroitin sulfate / dermatan sulfate [PATH:ko00532]
K00747	0	0	0	0	0	0	0	0	0	0	0	0	0	0	0	0	0	0	0	0	0	0	0	0	0	0	0	CHPF	chondroitin polymerizing factor [EC:2.4.1.175 2.4.1.226]	Metabolism	Glycan biosynthesis and metabolism	00532 Glycosaminoglycan biosynthesis - chondroitin sulfate / dermatan sulfate [PATH:ko00532]
K00748	5578602115	6486517333	9344784155	1.71085e+08	1.5194e+08	1.43066e+08	2.85643e+08	3.53017e+08	422315226	9434775219	3561347757	10668926548	1.7936e+08	1.21959e+08	8.22076e+07	1.84981e+08	2.03072e+08	1.48592e+08	14933531710	11226599479	13349420155	6714082349	8330955351	6999158661	13931637462	14918760631	12277553264	lpxB	lipid-A-disaccharide synthase [EC:2.4.1.182]	Metabolism	Glycan biosynthesis and metabolism	00540 Lipopolysaccharide biosynthesis [PATH:ko00540]
K00750	0	0	0	0	0	0	0	0	0	0	0	0	0	0	0	0	0	0	0	0	0	0	0	0	0	0	0	GYG1, GYG2	glycogenin [EC:2.4.1.186]	Metabolism	Carbohydrate metabolism	00500 Starch and sucrose metabolism [PATH:ko00500]
K00753	0	0	0	0	0	0	0	0	0	0	0	0	0	0	0	0	0	0	0	0	0	0	0	0	0	0	0	E2.4.1.214	glycoprotein 3-alpha-L-fucosyltransferase [EC:2.4.1.214]	Metabolism	Glycan biosynthesis and metabolism	00513 Various types of N-glycan biosynthesis [PATH:ko00513]
K00756	2262996023	2952408057	4177464468	8.10341e+08	973810596	8.78247e+08	1239992125	1635929713	1999783595	4078612983	1887077711	5169951769	1502481847	6.0653e+08	5.10883e+08	8.32256e+08	7.54632e+08	8.17455e+08	2226006153	2676260841	4680677436	4.93211e+08	819005380	5.40123e+08	1445778157	9.16974e+08	6.71329e+08	pdp	pyrimidine-nucleoside phosphorylase [EC:2.4.2.2]	Metabolism	Nucleotide metabolism	00240 Pyrimidine metabolism [PATH:ko00240]
K00757	5116862168	4338297267	6239417797	1605849633	2129723180	1647396294	2474441195	3232049526	4212414968	6208514275	3619886495	7815439685	2939114312	1414407134	1086262231	1513468364	1330149740	1170187603	3474775520	6390591566	6791506955	544126038	7.80769e+08	8.65249e+08	1846733407	9.32579e+08	7.97926e+08	udp, UPP	uridine phosphorylase [EC:2.4.2.3]	Metabolism	Nucleotide metabolism	00240 Pyrimidine metabolism [PATH:ko00240]
K00758	2351504163	2724169662	3750896099	410760509	5.27311e+08	6.87254e+08	1159018334	1794511894	2120661159	4158629150	2536612580	4635952857	7.19719e+08	401027622	3.57463e+08	9.45552e+08	7.22774e+08	8.1261e+08	4808518065	8986473632	9847545030	6113480850	7428192672	5926820839	13245561620	11528606785	11249447185	deoA, TYMP	thymidine phosphorylase [EC:2.4.2.4]	Metabolism	Nucleotide metabolism	00240 Pyrimidine metabolism [PATH:ko00240]
K00759	6154575872	8189329706	10600392048	1166159004	1575271829	1540063142	1961835240	2728034480	3667922536	9474718902	4418866949	11298845582	1916840350	9.8268e+08	8.35588e+08	1329122847	1198634236	1167472284	9629821306	12867538307	16756558255	6140077088	8047490854	6937677839	12501515867	12419731225	10551016847	APRT, apt	adenine phosphoribosyltransferase [EC:2.4.2.7]	Metabolism	Nucleotide metabolism	00230 Purine metabolism [PATH:ko00230]
K00760	7868773160	10989876360	13974231047	1431756508	1699874772	1513778091	2114251309	2611214192	3056137891	13937905150	6415516167	15233813448	1787945663	1098426394	8.16734e+08	1235217533	1382409492	1360706625	10426154372	12998657301	16933592016	1137558513	1736350355	2036224666	3403824438	2650686756	2780296240	hprT, hpt, HPRT1	hypoxanthine phosphoribosyltransferase [EC:2.4.2.8]	Metabolism	Nucleotide metabolism	00230 Purine metabolism [PATH:ko00230]
K00761	5401634348	5902282727	9112552825	9.49986e+08	2007654970	1276643621	1818390869	2429685214	3074898136	8526219990	4138006870	10239117807	1946857278	9.74472e+08	7.58557e+08	1216540857	1031614199	1084213803	6933087946	9610534930	12084843675	5634969229	7913597980	6218254448	12318997322	10113342118	9826914613	upp, UPRT	uracil phosphoribosyltransferase [EC:2.4.2.9]	Metabolism	Nucleotide metabolism	00240 Pyrimidine metabolism [PATH:ko00240]
K00762	9040502252	11084095862	14987281498	1437948353	1779037973	1787524338	2654398697	3537807634	4187651597	13984317307	6551161936	15766030445	2328304459	1173386701	1008187750	1789837542	1650139337	1485205587	11303183600	16936243393	21513418101	7556438169	10192900342	8497548253	17815962972	15523548165	13591974582	pyrE	orotate phosphoribosyltransferase [EC:2.4.2.10]	Metabolism	Nucleotide metabolism	00240 Pyrimidine metabolism [PATH:ko00240]
K00763	7719069520	8582964469	12368591657	960915084	1318749257	1158506548	1640543399	2017327802	2614262688	10783978781	5832899088	12310369027	1822712888	9.02264e+08	6.97186e+08	1314476002	1236604643	1243250780	8657679893	14673073125	17665198099	6599463349	8888248350	6602457903	13138728674	11906996263	11636951121	pncB, NAPRT1	nicotinate phosphoribosyltransferase [EC:6.3.4.21]	Metabolism	Metabolism of cofactors and vitamins	00760 Nicotinate and nicotinamide metabolism [PATH:ko00760]
K00764	13277917569	16659111633	23592419375	1362470240	1793829933	1845313432	3015180014	4283104080	5370129067	21090182874	9929595619	25266146590	1865492879	2703079551	9.6245e+08	1925203227	2010961248	1710898004	15943569311	23031842671	30754249495	7500866959	9844546964	8237241362	15722360449	14824050458	13305739526	purF, PPAT	amidophosphoribosyltransferase [EC:2.4.2.14]	Metabolism	Nucleotide metabolism	00230 Purine metabolism [PATH:ko00230]
K00765	9159927881	11913996005	15760267340	1042739493	1126820977	1348599657	2263697009	3221618265	3629880377	14798198054	6246208025	16372366793	1222091287	8.86521e+08	7.18243e+08	1493594463	1573515877	1358280749	13141162759	16845245506	21214142268	6622105373	8360263114	7866524429	14758602396	13980821545	12236573348	hisG	ATP phosphoribosyltransferase [EC:2.4.2.17]	Metabolism	Overview	01230 Biosynthesis of amino acids [PATH:ko01230]
K00766	8257412954	10414230548	14284497615	7.35049e+08	8.65406e+08	1037355140	1587707510	3722613213	2792289307	14470890140	5925119057	15122066297	9.3177e+08	5.64313e+08	5.43439e+08	9.89659e+08	1102312418	9.76939e+08	12456865305	20841142856	21878597945	7585908488	9835222955	8198317004	15762209244	15536423394	13369817941	trpD	anthranilate phosphoribosyltransferase [EC:2.4.2.18]	Metabolism	Overview	01230 Biosynthesis of amino acids [PATH:ko01230]
K00767	7153682292	8517029010	10702643242	6.73245e+08	8.64536e+08	1030276022	1622297661	2307634800	2691364300	11719122424	4874131226	12402188618	8.79622e+08	627141402	5.44175e+08	9.97497e+08	1048911797	9.65334e+08	9353411669	14032736425	18459733777	7320591617	10038172667	8216052856	16570526920	15383042467	13353355671	nadC, QPRT	nicotinate-nucleotide pyrophosphorylase (carboxylating) [EC:2.4.2.19]	Metabolism	Metabolism of cofactors and vitamins	00760 Nicotinate and nicotinamide metabolism [PATH:ko00760]
K00768	9.26598e+08	1026820165	1949412907	2.40391e+08	2.93827e+08	3.40124e+08	5.63673e+08	6.99599e+08	9.61674e+08	1672498729	9.50692e+08	2222195304	2.53824e+08	1.6473e+08	1.78674e+08	4.61035e+08	4.76173e+08	4.49363e+08	3024322378	4993475804	6824590826	6647461509	7962246245	6351349336	13122217076	11894242526	10999919253	E2.4.2.21, cobU, cobT	nicotinate-nucleotide--dimethylbenzimidazole phosphoribosyltransferase [EC:2.4.2.21]	Metabolism	Metabolism of cofactors and vitamins	00860 Porphyrin and chlorophyll metabolism [PATH:ko00860]
K00769	7.75054e+08	1008261852	7.52201e+08	1.65517e+07	9.14857e+06	1.6251e+07	1.67131e+07	1.58806e+07	1.49143e+07	5.9961e+08	4.58498e+08	6.76808e+08	1.64587e+07	6.32724e+06	8.47528e+06	1.0556e+07	1.17489e+07	5.30035e+06	5.63053e+08	1324059562	1238149465	0	1.83144e+07	7.23181e+06	6.78981e+07	3.69285e+07	7.17565e+06	gpt	xanthine phosphoribosyltransferase [EC:2.4.2.22]	Metabolism	Nucleotide metabolism	00230 Purine metabolism [PATH:ko00230]
K00770	0	0	0	0	0	0	0	0	0	0	0	0	0	0	0	0	0	0	0	0	0	0	0	0	0	0	0	E2.4.2.24	1,4-beta-D-xylan synthase [EC:2.4.2.24]	Metabolism	Carbohydrate metabolism	00520 Amino sugar and nucleotide sugar metabolism [PATH:ko00520]
K00771	0	0	0	0	0	0	0	0	0	0	0	0	0	0	0	0	0	0	0	0	0	0	0	0	0	0	0	XYLT	protein xylosyltransferase [EC:2.4.2.26]	Metabolism	Glycan biosynthesis and metabolism	00532 Glycosaminoglycan biosynthesis - chondroitin sulfate / dermatan sulfate [PATH:ko00532]
K00772	6123224003	7732761191	11167633119	1723330206	2398003409	1947433672	2784523675	3451015688	4545488624	9864690483	5003070747	11624211969	2936470436	1434200374	1140743373	1839676322	1718937346	1689062101	7642310533	9295853975	14210783430	6.5175e+08	1049364759	1007179937	2763444983	1802070795	1658951179	mtaP, MTAP	5'-methylthioadenosine phosphorylase [EC:2.4.2.28]	Metabolism	Amino acid metabolism	00270 Cysteine and methionine metabolism [PATH:ko00270]
K00778	0	0	0	0	0	0	0	0	0	0	0	0	0	0	0	0	0	0	0	0	0	0	0	0	0	0	0	SIAT1, ST6GAL1	beta-galactoside alpha-2,6-sialyltransferase (sialyltransferase 1) [EC:2.4.99.1]	Metabolism	Glycan biosynthesis and metabolism	00510 N-Glycan biosynthesis [PATH:ko00510]
K00779	0	0	0	0	0	0	0	0	0	0	0	0	0	0	0	0	0	0	0	0	0	0	0	0	0	0	0	SIAT2, ST6GAL2	beta-galactoside alpha-2,6-sialyltransferase (sialyltransferase 2) [EC:2.4.99.1]	Metabolism	Glycan biosynthesis and metabolism	00510 N-Glycan biosynthesis [PATH:ko00510]
K00780	0	0	0	0	0	0	0	0	0	0	0	0	0	0	0	0	0	0	0	0	0	0	0	0	0	0	0	SIAT4A	beta-galactoside alpha-2,3-sialyltransferase (sialyltransferase 4A) [EC:2.4.99.4]	Metabolism	Glycan biosynthesis and metabolism	00512 Mucin type O-glycan biosynthesis [PATH:ko00512]
K00781	0	0	0	0	0	0	0	0	0	0	0	0	0	0	0	0	0	0	0	0	0	0	0	0	0	0	0	SIAT6	neolactotetraosylceramide alpha-2,3-sialyltransferase (sialyltransferase 6) [EC:2.4.99.6]	Metabolism	Glycan biosynthesis and metabolism	00513 Various types of N-glycan biosynthesis [PATH:ko00513]
K00784	4758836364	5240154004	7628121451	2.52351e+08	3.5173e+08	3.96515e+08	5.9211e+08	8.15698e+08	7.89892e+08	7526238242	3240087069	8255225485	2.98369e+08	2.91022e+08	2.3042e+08	3.44974e+08	4.5382e+08	3.20401e+08	5543963172	7159141643	9133254663	4236175258	5258410412	3955884299	6909787209	7913156096	6543473043	rnz	ribonuclease Z [EC:3.1.26.11]	Genetic Information Processing	Translation	03013 RNA transport [PATH:ko03013]
K00787	0	0	0	0	0	0	0	0	0	0	0	0	0	0	0	0	0	0	0	0	0	0	0	0	0	0	0	FDPS	farnesyl diphosphate synthase [EC:2.5.1.1 2.5.1.10]	Metabolism	Metabolism of terpenoids and polyketides	00900 Terpenoid backbone biosynthesis [PATH:ko00900]
K00788	5526657188	6765905284	9031464299	7.52888e+08	1021844969	1060877022	1738969412	2365813957	3164442840	8531882020	4116975820	9087140350	1095954246	6.39521e+08	5.07243e+08	1151851614	1043871827	911346507	9796377737	14619016479	18847035763	11363788614	14014442214	12009469655	23091842611	21186259363	18997105353	thiE	thiamine-phosphate pyrophosphorylase [EC:2.5.1.3]	Metabolism	Metabolism of cofactors and vitamins	00730 Thiamine metabolism [PATH:ko00730]
K00789	13921632697	17469165130	25625211724	1669862018	2346751713	2399138048	3289128317	4147902798	5274999302	24533478483	10513609358	25119757046	2657725246	1522338672	1292998674	2182384028	2244045176	1900902409	19976392842	25864209414	36559679367	12863961986	15187039626	14020088759	27243671774	24933593876	23272811838	metK	S-adenosylmethionine synthetase [EC:2.5.1.6]	Metabolism	Overview	01230 Biosynthesis of amino acids [PATH:ko01230]
K00790	12569587169	14756321709	23742390208	1477207540	1857895588	1860449152	2799863169	4283113567	4701254651	20269562494	9651796931	24659149709	2434513435	2743534458	1062185155	1898059404	1771575361	1626983016	17090606692	25646732527	30843660359	7451908757	9378925625	7931024839	16581188261	13481146672	12688707028	murA	UDP-N-acetylglucosamine 1-carboxyvinyltransferase [EC:2.5.1.7]	Metabolism	Carbohydrate metabolism	00520 Amino sugar and nucleotide sugar metabolism [PATH:ko00520]
K00791	11951453046	14009404765	17843399851	1422170418	1746387001	1640411432	2622696504	3491463755	4231292374	19423486045	8411450841	20713189111	4818941560	1166743965	9.48586e+08	1767326716	1799682082	1572070040	13879585629	20635732507	23608129079	7079671990	9187820305	7593141871	16370471668	14014915462	13325519103	miaA, TRIT1	tRNA dimethylallyltransferase [EC:2.5.1.75]	Metabolism	Metabolism of terpenoids and polyketides	00908 Zeatin biosynthesis [PATH:ko00908]
K00793	6684656234	8240180091	11359370878	610289958	7.13491e+08	9.29515e+08	1421823613	2060168278	2347189296	10608437632	4864940567	11231943772	8.58648e+08	5.44997e+08	4.88292e+08	8.86867e+08	9.75588e+08	9.20292e+08	8439160989	12400017747	15071483133	6294799417	8140429391	6890423203	13407477884	12392893955	10972195746	ribE, RIB5	riboflavin synthase [EC:2.5.1.9]	Metabolism	Metabolism of cofactors and vitamins	00740 Riboflavin metabolism [PATH:ko00740]
K00794	6208714011	6723042852	10750116933	6.14041e+08	846554253	8.09795e+08	1466978743	1942012735	2335930421	10189612494	4492375813	11705090076	8.37106e+08	5.80284e+08	4.73361e+08	902443096	1034030971	8.87529e+08	8065577883	12485767535	15498384356	6043257576	8571037091	7462891788	15572770762	11801463160	12437625025	ribH, RIB4	6,7-dimethyl-8-ribityllumazine synthase [EC:2.5.1.78]	Metabolism	Metabolism of cofactors and vitamins	00740 Riboflavin metabolism [PATH:ko00740]
K00795	9.0427e+08	1081445941	1814724975	9.883e+06	8.84992e+06	1.9515e+07	2.20538e+07	3.09125e+07	3.79629e+07	1374682717	5.91008e+08	1297777558	9.04108e+06	1.343e+07	9.34636e+06	9.53131e+06	1.94381e+07	1.4362e+07	3028371225	4188488807	5564950631	6043020594	6981610564	5905772251	10804280050	10822642601	10856312217	ispA	farnesyl diphosphate synthase [EC:2.5.1.1 2.5.1.10]	Metabolism	Metabolism of terpenoids and polyketides	00900 Terpenoid backbone biosynthesis [PATH:ko00900]
K00796	10156544012	13717450568	16207762583	7.05315e+08	8.94519e+08	1044395463	1658411993	2270181617	2719383910	16929729683	7730960343	19162751817	9.3654e+08	6.37261e+08	5.17346e+08	1039760687	1123762674	1047730805	12617163280	19944976770	23592155370	6442502657	8886289202	7271942216	14028430153	11892409904	11196524275	folP	dihydropteroate synthase [EC:2.5.1.15]	Metabolism	Metabolism of cofactors and vitamins	00790 Folate biosynthesis [PATH:ko00790]
K00797	8179992913	9911100810	14928840254	9.32765e+08	1189777404	1053319028	1375561007	1864365944	2236683267	15621342188	5841576099	15761061353	1730436103	7.69595e+08	6.46216e+08	1022662323	8.38849e+08	771457367	16453360630	18438859709	28304829396	20231203058	23866582558	18995821174	40066477224	36050313213	35186351111	speE, SRM	spermidine synthase [EC:2.5.1.16]	Metabolism	Amino acid metabolism	00270 Cysteine and methionine metabolism [PATH:ko00270]
K00798	6531562515	7663121128	10457280871	4.50899e+08	4.80357e+08	6.28397e+08	9.04482e+08	1487919226	1709508668	11159888341	4761175244	12174604374	5.65753e+08	3.97978e+08	2.90076e+08	5.94266e+08	5.6172e+08	505175760	8479205912	12480166656	15520504286	6796368530	8526138237	7050816800	14288696991	12645926024	12329150470	MMAB, pduO	cob(I)alamin adenosyltransferase [EC:2.5.1.17]	Metabolism	Metabolism of cofactors and vitamins	00860 Porphyrin and chlorophyll metabolism [PATH:ko00860]
K00799	10105006278	13236350462	20232016311	1.23051e+08	9.9931e+07	1.6164e+08	1.50325e+08	2.22474e+08	216300576	12713062256	6810773209	15282896264	6.60167e+07	6.28222e+07	8.37967e+07	9.37769e+07	1.41992e+08	8.38261e+07	16692683203	33656018780	37373329790	31765382937	39562941575	34140751147	72481137624	61709730488	60681605108	GST, gst	glutathione S-transferase [EC:2.5.1.18]	Metabolism	Metabolism of other amino acids	00480 Glutathione metabolism [PATH:ko00480]
K00800	10041158170	12138250288	17005240974	8.58792e+08	1045881822	1236315258	1992546406	2682279394	3558127126	17015974194	7336581703	19420611595	1173244219	7.62686e+08	6.38409e+08	1246447719	1285399751	1218560413	14907801487	19042619390	26404135307	6836655833	8962590675	7481598472	15893804469	13105779143	12526791776	aroA	3-phosphoshikimate 1-carboxyvinyltransferase [EC:2.5.1.19]	Metabolism	Overview	01230 Biosynthesis of amino acids [PATH:ko01230]
K00801	1157191341	1679830888	2175785374	1.50971e+07	3.4812e+07	4.65421e+07	4.57375e+07	4.3559e+07	6.69225e+07	2380064290	6.02774e+08	2275197623	1.52759e+07	1.82268e+07	2.222e+07	2.98616e+07	5.72077e+07	1.95278e+07	1662894929	1677890515	1984142592	3.93219e+06	9.96175e+06	7.80463e+06	4.78378e+08	309913052	6.78567e+06	FDFT1	farnesyl-diphosphate farnesyltransferase [EC:2.5.1.21]	Metabolism	Lipid metabolism	00100 Steroid biosynthesis [PATH:ko00100]
K00802	0	0	0	0	0	0	0	0	0	0	0	0	0	0	0	0	0	0	0	0	0	0	0	0	0	0	0	SMS	spermine synthase [EC:2.5.1.22]	Metabolism	Amino acid metabolism	00270 Cysteine and methionine metabolism [PATH:ko00270]
K00803	3897788451	4946223762	8215988354	2.53645e+08	325874068	3.50944e+08	5.21434e+08	6.95839e+08	9.10145e+08	6234835506	3214680814	6589347717	2.71427e+08	2.06446e+08	1.66847e+08	3.12277e+08	3.18191e+08	3.8935e+08	4831591805	7185567878	8548640938	2.43252e+08	4.60602e+08	3.85807e+08	8.12884e+08	6.77863e+08	8.42483e+08	AGPS, agpS	alkyldihydroxyacetonephosphate synthase [EC:2.5.1.26]	Metabolism	Lipid metabolism	00565 Ether lipid metabolism [PATH:ko00565]
K00804	0	0	0	0	0	0	0	0	0	0	0	0	0	0	0	0	0	0	0	0	0	0	0	0	0	0	0	GGPS1	geranylgeranyl diphosphate synthase, type III [EC:2.5.1.1 2.5.1.10 2.5.1.29]	Metabolism	Metabolism of terpenoids and polyketides	00900 Terpenoid backbone biosynthesis [PATH:ko00900]
K00805	1849221158	1528710137	1825499874	9.48979e+08	1275200284	1138114391	1529092883	2201587971	2775117889	2521270851	1847978484	3136456452	1696872964	7.34006e+08	612306399	9.82142e+08	7.46762e+08	8.76972e+08	3061851984	4968153263	6176934222	1335072120	2521485367	2190069169	3584567787	2558614417	2437922488	hepST	heptaprenyl diphosphate synthase [EC:2.5.1.30]	Metabolism	Metabolism of terpenoids and polyketides	00900 Terpenoid backbone biosynthesis [PATH:ko00900]
K00806	16891437974	21485516089	29186122168	2171927722	3130693043	3108840198	4477552494	6305462372	7261445478	27760295798	12598703027	31218996807	3548724787	2180076694	1736913806	2787290477	2826922271	2388605762	22997274706	31481933364	38412970248	15428788398	21401712705	17626114036	32168417960	26937307682	27939062251	uppS	undecaprenyl diphosphate synthase [EC:2.5.1.31]	Metabolism	Metabolism of terpenoids and polyketides	00900 Terpenoid backbone biosynthesis [PATH:ko00900]
K00807	0	0	0	0	0	0	0	0	0	0	0	0	0	0	0	0	0	0	0	0	0	0	0	0	0	0	0	LTC4S	leukotriene-C4 synthase [EC:4.4.1.20]	Metabolism	Lipid metabolism	00590 Arachidonic acid metabolism [PATH:ko00590]
K00808	1529555805	2296119716	3262497952	4.48905e+07	2.51484e+07	5.11496e+07	8.85889e+07	1.29011e+08	105932333	2773896587	1309435393	2947762822	3.44063e+07	3.36916e+07	2.5387e+07	6.11313e+07	5.73816e+07	3.57408e+07	3096668026	4745577978	5418895151	6869580320	8517055269	5855881005	10937863169	11259716965	10925836258	hss	homospermidine synthase [EC:2.5.1.44]	Metabolism	Biosynthesis of other secondary metabolites	00960 Tropane, piperidine and pyridine alkaloid biosynthesis [PATH:ko00960]
K00811	0	0	0	0	0	0	0	0	0	0	0	0	0	0	0	0	0	0	0	0	0	0	0	0	0	0	0	ASP5	aspartate aminotransferase, chloroplastic [EC:2.6.1.1]	Metabolism	Overview	01210 2-Oxocarboxylic acid metabolism [PATH:ko01210]
K00812	16311031841	19795044816	27841338983	2012847188	2667942381	2536990429	3836900566	5274458304	6175354593	25192273885	10993892845	27898723645	2950440068	1798691066	1697421204	2429585289	2445970840	2143198967	17383243571	22142181442	29499177300	1653251539	3011687989	3050097321	6751468215	3889850973	3486111208	aspB	aspartate aminotransferase [EC:2.6.1.1]	Metabolism	Overview	01210 2-Oxocarboxylic acid metabolism [PATH:ko01210]
K00813	2.11499e+08	2.69182e+08	284358255	5.6191e+06	7.57194e+06	1.57306e+07	3.05371e+07	2.57315e+07	4.1509e+07	4.23925e+08	1.45899e+08	3.81462e+08	1.28502e+07	1.09965e+07	9.84727e+06	1.78328e+07	2.39437e+07	1.5601e+07	3.46883e+08	3.80595e+08	4.27303e+08	8.04003e+06	9.93406e+06	3.85049e+08	4.40514e+08	2.48324e+08	4.33198e+07	aspC	aspartate aminotransferase [EC:2.6.1.1]	Metabolism	Overview	01210 2-Oxocarboxylic acid metabolism [PATH:ko01210]
K00814	2.3242e+08	2.2086e+08	2.3917e+08	1.26939e+07	1.44757e+07	1.67493e+07	2.74019e+07	2.80112e+07	1.04925e+07	4.68349e+08	1.28678e+08	5.60162e+08	2.12122e+07	9.24638e+06	1.11366e+07	1.29264e+07	1.22194e+07	2.48224e+07	2.96711e+08	1.94256e+08	2.42696e+08	0	0	1.74395e+06	1.01016e+07	1.99585e+07	5.52462e+06	GPT, ALT	alanine transaminase [EC:2.6.1.2]	Metabolism	Overview	01200 Carbon metabolism [PATH:ko01200]
K00815	0	0	0	0	0	0	0	0	0	0	0	0	0	0	0	0	0	0	0	0	0	0	0	0	0	0	0	TAT	tyrosine aminotransferase [EC:2.6.1.5]	Metabolism	Overview	01230 Biosynthesis of amino acids [PATH:ko01230]
K00816	0	0	0	0	0	0	0	0	0	0	0	0	0	0	0	0	0	0	0	0	0	0	0	0	0	0	0	CCBL	kynurenine---oxoglutarate transaminase / cysteine-S-conjugate beta-lyase / glutamine---phenylpyruvate transaminase [EC:2.6.1.7 4.4.1.13 2.6.1.64]	Metabolism	Amino acid metabolism	00380 Tryptophan metabolism [PATH:ko00380]
K00817	12906548582	16831541780	23242722277	1452885541	1710979826	2336974584	3490211644	5065317918	6093466445	22407935386	10161588592	23967490256	1919589856	1267593362	1013652807	2132464810	2520976873	2167905887	20577600536	30397680217	37860160252	20302082830	26584562917	21610748250	40834407199	38874892252	36538230456	hisC	histidinol-phosphate aminotransferase [EC:2.6.1.9]	Metabolism	Overview	01230 Biosynthesis of amino acids [PATH:ko01230]
K00818	0	0	0	0	0	0	0	0	0	0	0	0	0	0	0	0	0	0	0	0	0	0	0	0	0	0	0	E2.6.1.11, argD	acetylornithine aminotransferase [EC:2.6.1.11]	Metabolism	Overview	01210 2-Oxocarboxylic acid metabolism [PATH:ko01210]
K00819	5089171121	6811122460	10292839306	1.75642e+08	2.89243e+08	2.30123e+08	5.82549e+08	4.40588e+08	4.44428e+08	9387572125	4175135606	9976793947	1.88243e+08	168770387	142592043	2.03147e+08	3.44448e+08	2.12922e+08	5829023576	8708339052	10811901765	7.02059e+07	1.94142e+08	105235934	6.3547e+08	4.40892e+08	380904675	rocD, OAT	ornithine--oxo-acid transaminase [EC:2.6.1.13]	Metabolism	Amino acid metabolism	00330 Arginine and proline metabolism [PATH:ko00330]
K00820	25916878601	29510244401	43894822622	3127064441	4084870430	4222703447	5748098086	8358116285	9044546578	42233756930	19841909340	47668967895	5143205096	2808060021	2353412546	3928434752	3844407354	3452507288	30231565350	44324625887	56809451768	10003215381	12648629034	14518838817	22984072763	19642298875	17622974169	glmS, GFPT	glucosamine--fructose-6-phosphate aminotransferase (isomerizing) [EC:2.6.1.16]	Metabolism	Carbohydrate metabolism	00520 Amino sugar and nucleotide sugar metabolism [PATH:ko00520]
K00821	8241455664	13385182637	15454363620	8.71539e+08	1039607719	2474686471	3573088866	5435867599	5488134771	14156607553	5426744849	14915241988	1156113709	9.84838e+08	2534562270	3211494254	2157799032	1240018202	11302419417	15698197698	20085630807	7441069843	9393576151	7769966832	15830112890	14237293046	12113456788	argD	acetylornithine/N-succinyldiaminopimelate aminotransferase [EC:2.6.1.11 2.6.1.17]	Metabolism	Overview	01210 2-Oxocarboxylic acid metabolism [PATH:ko01210]
K00822	1077208158	1726733386	2690809236	2.64673e+07	1.23609e+07	2.05086e+07	2.61674e+07	6.07209e+07	4.05245e+07	1405684158	8.85263e+08	2292381706	2.24016e+07	9.86293e+06	1.68982e+07	2.07427e+07	3.89197e+07	1.11559e+07	2310678138	5025048632	4995270205	6392210755	7236371932	6463681713	12936570289	12134155929	11292894328	E2.6.1.18	beta-alanine--pyruvate transaminase [EC:2.6.1.18]	Metabolism	Carbohydrate metabolism	00640 Propanoate metabolism [PATH:ko00640]
K00823	5411202785	6482276278	9824802758	9.57457e+08	1268433914	1136176814	1829207932	4745151155	2752388886	8563766181	4286908446	10137368790	1634655208	1227277236	7.98545e+08	1177271064	1252126202	1011017660	6728747488	8182460941	10774323408	5.11503e+08	6.9257e+08	6.66142e+08	1703207785	1386024501	1210067736	puuE	4-aminobutyrate aminotransferase [EC:2.6.1.19]	Metabolism	Carbohydrate metabolism	00640 Propanoate metabolism [PATH:ko00640]
K00824	1337253149	2011889766	3932103130	1.05666e+08	8.98614e+07	1.78648e+08	2.42716e+08	3.55489e+08	2.96128e+08	2259784309	1067180835	2268743588	9.90326e+07	8.03631e+07	6.94086e+07	1.1884e+08	2.33991e+08	115679862	2774877761	3571456493	5018540778	1451330370	1933369993	2176835008	4377317568	3669330912	3413798792	dat	D-alanine transaminase [EC:2.6.1.21]	Metabolism	Amino acid metabolism	00310 Lysine degradation [PATH:ko00310]
K00825	0	0	0	0	0	0	0	0	0	0	0	0	0	0	0	0	0	0	0	0	0	0	0	0	0	0	0	AADAT, KAT2	kynurenine/2-aminoadipate aminotransferase [EC:2.6.1.7 2.6.1.39]	Metabolism	Overview	01210 2-Oxocarboxylic acid metabolism [PATH:ko01210]
K00826	14501770344	17583329032	26560767752	1422865502	1814103063	2660627141	3385993939	4799789389	5680415100	24689719680	11096843153	27773516745	1972800950	1347521902	1070854912	2321271397	2297330793	2299620002	19100663063	28510151626	32014902099	7567035586	10323413924	9389862510	17461297721	14746801172	14453344028	E2.6.1.42, ilvE	branched-chain amino acid aminotransferase [EC:2.6.1.42]	Metabolism	Overview	01210 2-Oxocarboxylic acid metabolism [PATH:ko01210]
K00827	6.14113e+08	1092326421	1733661320	3.38638e+06	7.32714e+06	1.03026e+07	8.64569e+06	1.82227e+07	1.01998e+07	1350030375	3.52927e+08	1510446083	7.71319e+06	595064	5.63372e+06	9.51411e+06	1.2884e+07	6.74799e+06	8.77056e+08	7.24259e+08	1427368234	0	0	0	0	1.28696e+07	1.45182e+07	AGXT2	alanine-glyoxylate transaminase / (R)-3-amino-2-methylpropionate-pyruvate transaminase [EC:2.6.1.44 2.6.1.40]	Metabolism	Amino acid metabolism	00250 Alanine, aspartate and glutamate metabolism [PATH:ko00250]
K00830	3789788706	4285863526	7871123746	3.12571e+08	7.30196e+08	4.03719e+08	6.64026e+08	7.40465e+08	9.51563e+08	4797739841	2850806707	6239622050	4.14426e+08	4.27619e+08	2.9552e+08	3.70736e+08	454927631	3.03768e+08	3319685897	5922679715	8101332538	5.10084e+08	7.37136e+08	1574664863	2877340498	2486143631	1858789773	AGXT	alanine-glyoxylate transaminase / serine-glyoxylate transaminase / serine-pyruvate transaminase [EC:2.6.1.44 2.6.1.45 2.6.1.51]	Metabolism	Overview	01200 Carbon metabolism [PATH:ko01200]
K00831	5443284448	6222579846	9657834530	4.84986e+08	618342875	7.24206e+08	1152051954	1542091503	2791484829	9025348616	4131619787	9988371776	7.12368e+08	4.4706e+08	3.73448e+08	6.78723e+08	6.91655e+08	6.80474e+08	8919539165	13339783461	15980485313	11384209978	14868421352	11841807361	22958211934	20679568899	19326195573	serC, PSAT1	phosphoserine aminotransferase [EC:2.6.1.52]	Metabolism	Overview	01200 Carbon metabolism [PATH:ko01200]
K00832	2.40302e+08	5.84877e+08	1181027574	2.19131e+07	1.38494e+07	4.42659e+07	1.89763e+07	4.19413e+07	4.18049e+07	1041294876	3.28941e+08	5.6115e+08	1.93666e+07	2.37552e+07	9.86089e+06	1.34987e+07	2.7136e+07	1.70642e+07	2204236127	2975696624	3784778300	6085916533	7733706323	6546930671	13071785599	11191702482	11077408969	tyrB	aromatic-amino-acid transaminase [EC:2.6.1.57]	Metabolism	Overview	01230 Biosynthesis of amino acids [PATH:ko01230]
K00833	2336771637	2855780004	3748571871	7.67737e+07	8.56385e+07	117130222	155482428	2.72058e+08	2.49099e+08	3521478582	1659956211	4654719568	6.77534e+07	8.63131e+07	6.1564e+07	9.97752e+07	1.17414e+08	6.25318e+07	4323542746	5709034917	8075250058	6514239641	7548112323	5523655607	12206390618	13124986243	10566174002	bioA	adenosylmethionine---8-amino-7-oxononanoate aminotransferase [EC:2.6.1.62]	Metabolism	Metabolism of cofactors and vitamins	00780 Biotin metabolism [PATH:ko00780]
K00835	0	0	0	0	0	0	0	0	0	0	0	0	0	0	0	0	0	0	0	0	0	0	0	0	0	0	0	avtA	valine--pyruvate aminotransferase [EC:2.6.1.66]	Metabolism	Amino acid metabolism	00290 Valine, leucine and isoleucine biosynthesis [PATH:ko00290]
K00836	1.7966e+08	1.38499e+08	9.36373e+07	5.1265e+06	1.05613e+07	2.6965e+07	3.5087e+07	2.29028e+07	3.77269e+07	1.03508e+08	9.55479e+07	2.90801e+08	9.96184e+06	2.35999e+06	4.17129e+06	1.33347e+07	1.72569e+07	2.56067e+07	1.75901e+08	8.4577e+08	5.85141e+08	0	0	0	0	0	5.09618e+06	ectB, dat	diaminobutyrate-2-oxoglutarate transaminase [EC:2.6.1.76]	Metabolism	Overview	01210 2-Oxocarboxylic acid metabolism [PATH:ko01210]
K00838	0	0	0	0	0	0	0	0	0	0	0	0	0	0	0	0	0	0	0	0	0	0	0	0	0	0	0	ARO8	aromatic amino acid aminotransferase I / 2-aminoadipate transaminase [EC:2.6.1.57 2.6.1.39 2.6.1.27 2.6.1.5]	Metabolism	Overview	01210 2-Oxocarboxylic acid metabolism [PATH:ko01210]
K00839	0	0	0	1.47827e+07	1.65986e+07	3.09483e+07	9.91648e+07	1.34967e+08	1.31804e+08	0	0	0	2.55444e+07	1.18159e+07	2.03734e+07	6.15548e+07	5.13488e+07	5.94202e+07	0	0	0	5.25562e+06	2.50087e+07	3.81728e+06	4.83616e+07	1.4981e+07	8.70064e+07	pucG	(S)-ureidoglycine---glyoxylate transaminase [EC:2.6.1.112]	Metabolism	Nucleotide metabolism	00230 Purine metabolism [PATH:ko00230]
K00840	0	1.01168e+07	2.00121e+07	0	0	1.61704e+06	0	824353	1.91521e+06	3.77373e+06	1.83413e+06	0	0	0	398367	0	0	0	1.06338e+07	0	6.23397e+07	1.17699e+07	9.07672e+07	6.27357e+08	1737728554	257133194	6.68505e+08	astC	succinylornithine aminotransferase [EC:2.6.1.81]	Metabolism	Amino acid metabolism	00330 Arginine and proline metabolism [PATH:ko00330]
K00841	0	0	0	0	0	0	0	0	0	0	0	0	0	0	0	0	0	0	0	0	0	0	0	0	0	0	0	patA	aminotransferase [EC:2.6.1.-]	Metabolism	Overview	01230 Biosynthesis of amino acids [PATH:ko01230]
K00844	1187963571	1206128043	1870551626	8.76677e+07	1.12694e+08	9.54938e+07	1.1944e+08	1.87642e+08	1.68399e+08	1951126927	9.19314e+08	1731957242	8.55473e+07	5.04254e+07	5.5411e+07	6.01307e+07	109638940	5.95015e+07	6.00523e+08	1088826306	1059853973	2.69608e+07	1.02335e+08	2.04002e+07	1.50784e+08	5.81031e+07	8.24892e+07	HK	hexokinase [EC:2.7.1.1]	Metabolism	Overview	01200 Carbon metabolism [PATH:ko01200]
K00845	20337484599	24276783404	33030711526	1869763772	2436947527	2511830837	4004693093	4956149494	6437978927	35193351903	16687033179	39957080922	2748463240	1797216507	1543969728	3367653802	2800219792	2659137603	25548393800	38900533688	46749691637	7474823853	10528908814	8808051437	20388776608	14964978267	15961024633	glk	glucokinase [EC:2.7.1.2]	Metabolism	Overview	01200 Carbon metabolism [PATH:ko01200]
K00846	2.33819e+07	0	0	0	0	0	0	0	0	1.75688e+07	0	0	0	0	0	0	0	0	0	3.72501e+07	1.92837e+08	0	0	0	0	0	0	KHK	ketohexokinase [EC:2.7.1.3]	Metabolism	Carbohydrate metabolism	00051 Fructose and mannose metabolism [PATH:ko00051]
K00847	5407781447	6515837134	9886456025	1369846761	2075294899	1558154854	2285467331	3365952523	4115112537	9278888224	4372933939	11068944816	2510060204	1373605715	1010542127	1492917416	1371422990	1320652751	7015756102	9066707567	11360596761	1092119079	4814710890	2216372359	4544814398	2989792351	3177438339	E2.7.1.4, scrK	fructokinase [EC:2.7.1.4]	Metabolism	Carbohydrate metabolism	00051 Fructose and mannose metabolism [PATH:ko00051]
K00848	5154334407	6040762603	7492151976	8.66095e+08	1314451498	1414025923	1994813438	3210762217	3484109972	9015318000	4332666807	10351601286	1343916732	8.79607e+08	7.21152e+08	1204574408	1009172298	1136197716	6657759239	9523098736	12627508573	1128130488	2517828396	2062078562	2984837722	2140367816	1796149556	rhaB	rhamnulokinase [EC:2.7.1.5]	Metabolism	Carbohydrate metabolism	00040 Pentose and glucuronate interconversions [PATH:ko00040]
K00849	10450257625	12864481782	15777491533	1672364840	1984194850	2296253444	3215842577	4742913910	5761668203	17878124834	8097954686	19364425259	2872271239	1583343506	1221947005	2102911007	1832610011	2065897091	11684548789	17869468338	21376947096	1401807997	2874001748	2174427813	5503801047	2680024065	1998178955	galK	galactokinase [EC:2.7.1.6]	Metabolism	Carbohydrate metabolism	00052 Galactose metabolism [PATH:ko00052]
K00850	5209344129	6317160866	8827849393	1076690866	1401931107	1120032756	1532962037	1983940269	2469264719	9710461840	4303684471	10251100561	1808568642	8.81616e+08	6.98086e+08	1048944518	1119590963	8.99839e+08	5866594283	6557383924	9903620926	5.35845e+08	9.02259e+08	7.45049e+08	1620195054	1417659799	9.62378e+08	pfkA, PFK	6-phosphofructokinase 1 [EC:2.7.1.11]	Metabolism	Overview	01200 Carbon metabolism [PATH:ko01200]
K00851	1891648337	2027906302	3875281478	2.9504e+08	3.10549e+08	4.24424e+08	5.47876e+08	957004346	1379716781	3881360899	1845175073	3922173826	4.07277e+08	218168466	1.92624e+08	3.67794e+08	3.68645e+08	3.69382e+08	3698209604	6890917739	6984468280	5978792204	8237237639	7152826039	13769475014	11436431582	11104737020	E2.7.1.12, gntK, idnK	gluconokinase [EC:2.7.1.12]	Metabolism	Overview	01200 Carbon metabolism [PATH:ko01200]
K00852	7286091332	7441530508	10649308716	1398454385	1855593738	1805226700	2525677981	3254145794	4058922225	11429437434	5878724183	12928908509	2365178264	1248104355	1037817691	1759250755	1621947780	1450408366	8615974716	15208022387	17495322734	6353786918	8175626524	6586204790	14750764406	12023578048	10967572761	rbsK, RBKS	ribokinase [EC:2.7.1.15]	Metabolism	Carbohydrate metabolism	00030 Pentose phosphate pathway [PATH:ko00030]
K00853	10176758771	12870511325	16531677340	1693277968	2228248919	2358711110	3840752657	4647044283	5881172547	17385355030	8421519134	19691745785	2748126458	1536015868	1278642402	2284848637	1781929577	1812299055	11375677866	17422590488	21022082859	1337826030	2438896259	2087215080	3317388796	2443629174	2078641015	araB	L-ribulokinase [EC:2.7.1.16]	Metabolism	Carbohydrate metabolism	00040 Pentose and glucuronate interconversions [PATH:ko00040]
K00854	22567080629	25564059050	35504753156	4346759448	6410080212	5655283321	9151160511	12231763916	15167009986	37878084262	18981421892	42194321517	6641656618	4214432563	3070137251	5704889816	5758923793	5391246056	26587940673	41676903376	51603889993	3516601453	6695902125	5326312720	12611532692	7633104420	6254800814	xylB, XYLB	xylulokinase [EC:2.7.1.17]	Metabolism	Carbohydrate metabolism	00040 Pentose and glucuronate interconversions [PATH:ko00040]
K00855	1.7408e+08	3.87019e+08	8.38327e+08	1.47962e+07	1.50711e+07	1.58669e+07	5.30518e+07	3.3783e+07	1.34529e+07	7.07803e+08	1.90859e+08	240304956	1.07458e+07	1.1971e+07	1.15775e+07	2.56198e+07	3.88125e+07	1.05552e+07	1986096844	2036293781	4010973834	5260660151	6280896110	5153059716	10123417511	9316592760	9368757244	PRK, prkB	phosphoribulokinase [EC:2.7.1.19]	Metabolism	Overview	01200 Carbon metabolism [PATH:ko01200]
K00856	1510732898	1895379166	2469980078	9.84998e+07	1.07424e+08	1.05755e+08	1.9593e+08	3.03301e+08	3.07467e+08	2517253292	1290484173	2970768953	9.91337e+07	4.26469e+08	8.0661e+07	1.39422e+08	1.51569e+08	1.16599e+08	2966446405	4018680573	4732346520	5.34566e+08	1154192936	8.67658e+08	3075716312	1736523789	2078780852	E2.7.1.20, ADK	adenosine kinase [EC:2.7.1.20]	Metabolism	Nucleotide metabolism	00230 Purine metabolism [PATH:ko00230]
K00857	4508763287	5103777450	7228875796	1004370942	1255905866	1274924490	1700476684	2667868812	2870245153	7134031697	3445834600	9251280040	1725613482	8.74437e+08	6.97431e+08	1060853135	8.64203e+08	9.33732e+08	4648872673	7887522978	9081257466	8.73776e+08	1726259001	1316121562	3369062848	1681833494	1714218453	tdk, TK	thymidine kinase [EC:2.7.1.21]	Metabolism	Nucleotide metabolism	00240 Pyrimidine metabolism [PATH:ko00240]
K00858	8670472997	10243700703	14988677286	1222574629	1601713058	1610348071	2217481605	3059424065	4068408101	13416371786	6297790569	16092897531	2034591741	1130204552	8.56891e+08	1475585612	1436637403	1346594988	10897064076	15035341430	18796848319	6072871057	8371783402	7327716367	15037844695	13731281641	12001764607	ppnK, NADK	NAD+ kinase [EC:2.7.1.23]	Metabolism	Metabolism of cofactors and vitamins	00760 Nicotinate and nicotinamide metabolism [PATH:ko00760]
K00859	7354697191	9244791497	11768180702	1021572360	1717838555	1354842496	1833950378	2804069902	3071509824	11605466494	5061576237	12625986353	1881954793	1016506098	7.5419e+08	1225504049	1176155605	1159179573	9936357198	15232861640	16975225282	6350503747	8036755055	6661594307	13660847332	12439556835	10685308698	coaE	dephospho-CoA kinase [EC:2.7.1.24]	Metabolism	Metabolism of cofactors and vitamins	00770 Pantothenate and CoA biosynthesis [PATH:ko00770]
K00860	1004373696	1343139945	1870223464	9.16412e+07	1.47193e+08	1.54012e+08	3.00527e+08	3.36535e+08	4.62997e+08	1804157201	1094632122	2252916601	1.32483e+08	1.18941e+08	1.21981e+08	1.88861e+08	1.94958e+08	1.59706e+08	2544712015	4089542783	4562903676	4562724892	5712582164	4772078938	8474500698	8162318366	6543732530	cysC	adenylylsulfate kinase [EC:2.7.1.25]	Metabolism	Energy metabolism	00920 Sulfur metabolism [PATH:ko00920]
K00861	0	0	0	0	0	0	0	0	0	0	0	0	0	0	0	0	0	0	0	0	0	0	0	0	0	0	0	RFK, FMN1	riboflavin kinase [EC:2.7.1.26]	Metabolism	Metabolism of cofactors and vitamins	00740 Riboflavin metabolism [PATH:ko00740]
K00863	2.71337e+07	4.49326e+07	1.78877e+07	0	0	0	696616	0	0	7.24903e+07	3.7434e+07	3.46571e+07	0	0	0	0	1.97377e+06	0	7.4921e+06	3.36212e+07	6.95947e+07	2.34301e+07	3.36527e+08	3.13992e+08	3.35776e+08	2.43802e+08	5.82967e+07	DAK, TKFC	triose/dihydroxyacetone kinase / FAD-AMP lyase (cyclizing) [EC:2.7.1.28 2.7.1.29 4.6.1.15]	Metabolism	Overview	01200 Carbon metabolism [PATH:ko01200]
K00864	10111626507	12560908414	19682668766	1353009782	1867342779	1807457791	2432449017	4750062414	3648470204	16496248858	8172975288	18887039880	2291975934	1338731885	9.63118e+08	1609333337	1602254097	1355251255	13054328265	18915127818	23824956348	1474871538	2528286478	2873519930	6786581392	4710766754	3655955367	glpK, GK	glycerol kinase [EC:2.7.1.30]	Metabolism	Lipid metabolism	00561 Glycerolipid metabolism [PATH:ko00561]
K00865	5262447107	5310922153	7048493442	1339574724	1347976630	1371655328	1800542523	2504395325	3382747065	7679777783	4184121502	8978658995	2003229889	9.63943e+08	7.55614e+08	1248631644	1078752960	1052078712	5851340669	10579301366	11443792648	1240580037	2127312473	2310198221	5963224073	2320143597	2794212413	glxK, garK	glycerate 2-kinase [EC:2.7.1.165]	Metabolism	Carbohydrate metabolism	00630 Glyoxylate and dicarboxylate metabolism [PATH:ko00630]
K00866	0	0	0	0	0	0	0	0	0	0	0	0	0	0	0	0	0	0	0	0	0	0	0	0	0	0	0	CKI1	choline kinase [EC:2.7.1.32]	Metabolism	Lipid metabolism	00564 Glycerophospholipid metabolism [PATH:ko00564]
K00867	1356989445	1611065992	1802319381	334917487	4.02972e+08	5.05617e+08	7.83944e+08	1064997399	1482441813	2131769394	1423700910	2691669008	5.41744e+08	3.23248e+08	2.36837e+08	4.69287e+08	3.94011e+08	4.70278e+08	1891412819	4317857536	4919723985	3.40758e+08	9.90467e+08	7.93594e+08	1015745836	1014250347	7.4185e+08	coaA	type I pantothenate kinase [EC:2.7.1.33]	Metabolism	Metabolism of cofactors and vitamins	00770 Pantothenate and CoA biosynthesis [PATH:ko00770]
K00868	6.14277e+08	7.25911e+08	8.59538e+08	1.27979e+07	1.09062e+07	3.91448e+07	1.47378e+07	4.07768e+07	5.09647e+07	1082044605	4.56769e+08	8.97438e+08	7.70539e+06	1.20246e+07	1.01643e+07	1.43242e+07	1.6948e+07	1.3121e+07	4.5209e+08	1294888531	1486416319	3.86474e+07	2.3147e+08	1.00177e+08	2.46465e+08	1.0391e+08	4.64463e+08	pdxK, pdxY	pyridoxine kinase [EC:2.7.1.35]	Metabolism	Metabolism of cofactors and vitamins	00750 Vitamin B6 metabolism [PATH:ko00750]
K00869	7.87174e+08	1061134911	1067982917	1.22251e+08	1.91519e+08	1.84772e+08	3.01987e+08	4.26919e+08	3.5308e+08	9.34005e+08	3.77892e+08	1148248269	1.65285e+08	1.90654e+08	1.37573e+08	1.52989e+08	254200688	1.09494e+08	5.17239e+08	7.70719e+08	8.88341e+08	5.01794e+07	7.95645e+07	8.80508e+07	3.54993e+08	2.4338e+08	1.02819e+08	E2.7.1.36, MVK, mvaK1	mevalonate kinase [EC:2.7.1.36]	Metabolism	Metabolism of terpenoids and polyketides	00900 Terpenoid backbone biosynthesis [PATH:ko00900]
K00871	0	0	0	0	0	0	0	0	0	0	0	0	0	0	0	0	0	0	0	0	0	0	0	0	0	0	0	PHKG	phosphorylase kinase gamma subunit [EC:2.7.11.19]	Environmental Information Processing	Signal transduction	04020 Calcium signaling pathway [PATH:ko04020]
K00872	4980398189	5308106788	7017984981	1256933093	1621947744	1481291240	2164265517	3010819493	3810529400	8023877979	3769098289	9146916587	2121646992	1034909541	8.61082e+08	1385954322	1244688564	1222020823	5051330543	8503751620	9927373240	7.23788e+08	1511355281	1138416779	2152240046	1544544532	1273973184	thrB1	homoserine kinase [EC:2.7.1.39]	Metabolism	Overview	01230 Biosynthesis of amino acids [PATH:ko01230]
K00873	9854450019	11705132240	18624252781	1085882511	1441421233	1506391842	2175277076	3004837346	3518284375	16921123475	7378659135	17553115184	1524333610	9.74742e+08	7.72051e+08	1429432938	1382599411	1250739387	13648064604	21295350935	26392566605	8478287381	12998477470	10994097759	21324996508	18694144463	18191384300	PK, pyk	pyruvate kinase [EC:2.7.1.40]	Metabolism	Overview	01200 Carbon metabolism [PATH:ko01200]
K00874	13979699161	17139305970	22035916137	1071114925	1603018412	2323100627	2220486233	3018917328	3713801911	23387532320	11361725926	25067968866	1560161788	1032308845	8.15472e+08	1501409182	1494677626	1391904259	16599811764	27169273769	33498234680	1861445770	4366676347	4074833148	8262998364	5715598226	5215803260	kdgK	2-dehydro-3-deoxygluconokinase [EC:2.7.1.45]	Metabolism	Overview	01200 Carbon metabolism [PATH:ko01200]
K00875	0	1.84326e+07	2.56578e+07	0	0	0	0	0	0	0	0	0	0	0	0	0	0	0	0	6.14335e+07	1.13582e+07	0	2.03569e+07	0	5.65787e+08	0	0	E2.7.1.47	D-ribulokinase [EC:2.7.1.47]	Metabolism	Carbohydrate metabolism	00040 Pentose and glucuronate interconversions [PATH:ko00040]
K00876	9721514031	8898602551	12488199339	1791913854	2197543231	1732421338	2447003644	3199676968	4122855026	11913649523	5645481183	14834475099	3124866569	1440896430	1146208199	1513068428	1535942358	1264615205	7736168048	9793962179	12991949430	5.92485e+08	1487167240	1108896560	3331284769	1833871749	1102112251	udk, UCK	uridine kinase [EC:2.7.1.48]	Metabolism	Nucleotide metabolism	00240 Pyrimidine metabolism [PATH:ko00240]
K00877	0	0	0	0	0	0	0	0	0	0	0	0	0	0	0	0	0	0	0	0	0	0	0	0	0	0	0	THI20	hydroxymethylpyrimidine/phosphomethylpyrimidine kinase / thiaminase [EC:2.7.1.49 2.7.4.7 3.5.99.2]	Metabolism	Metabolism of cofactors and vitamins	00730 Thiamine metabolism [PATH:ko00730]
K00878	3461856642	3088770754	4095951371	649106078	9.31644e+08	9.2622e+08	1403285866	2104518120	2838155889	4076495500	2719016185	5244569207	9.9028e+08	6.03087e+08	4.64649e+08	8.62857e+08	8.46982e+08	7.5054e+08	4201606392	8891695649	9403161258	5067428506	7620046766	5515646722	10930869104	10058939162	9368716040	thiM	hydroxyethylthiazole kinase [EC:2.7.1.50]	Metabolism	Metabolism of cofactors and vitamins	00730 Thiamine metabolism [PATH:ko00730]
K00879	1106057746	1192595284	1777599762	2.98232e+07	5.23565e+07	7.04517e+07	1.24818e+08	1.29131e+08	1.3446e+08	2044392206	9.1181e+08	2442090644	5.33469e+07	5.71022e+07	5.42586e+07	4.64541e+07	1.0837e+08	5.09649e+07	1232023867	1376185423	1777824662	1.10294e+07	1.34927e+08	1.63581e+08	401679288	2.08891e+08	6.71177e+07	fucK	L-fuculokinase [EC:2.7.1.51]	Metabolism	Carbohydrate metabolism	00051 Fructose and mannose metabolism [PATH:ko00051]
K00880	3.13861e+08	2.98201e+08	7.51849e+08	8.68415e+07	1.9076e+08	1.18147e+08	2.07596e+08	2.46757e+08	2.5921e+08	3.18317e+08	1.12522e+08	4.43365e+08	1.34877e+08	8.71307e+07	6.04045e+07	7.17145e+07	1.0701e+08	8.68688e+07	2.21185e+08	2.78728e+08	8.19589e+07	1.96422e+07	5.49758e+07	5.53984e+07	2.13046e+08	5.59213e+07	7.67487e+07	lyxK	L-xylulokinase [EC:2.7.1.53]	Metabolism	Carbohydrate metabolism	00040 Pentose and glucuronate interconversions [PATH:ko00040]
K00881	0	0	0	825613	1.50744e+07	505610	0	0	0	0	0	0	2.864e+06	5.58883e+06	3.29439e+06	0	0	1.64352e+06	0	0	0	2.38001e+06	0	2.59298e+06	0	0	0	alsK	allose kinase [EC:2.7.1.55]	Metabolism	Carbohydrate metabolism	00051 Fructose and mannose metabolism [PATH:ko00051]
K00882	1225837709	1281635674	2308428423	8.64809e+07	9.50048e+07	124721430	1.24772e+08	1.82211e+08	263362639	2631427066	1532141115	2994902305	1.5304e+08	6.92348e+07	5.72063e+07	1.31559e+08	1.25184e+08	1.24714e+08	2720706623	4499639857	5197699897	6.01592e+08	9.15991e+08	1759449718	1654696754	1259555910	1060042171	fruK	1-phosphofructokinase [EC:2.7.1.56]	Metabolism	Carbohydrate metabolism	00051 Fructose and mannose metabolism [PATH:ko00051]
K00883	248078143	1.84962e+08	5.04065e+08	3.96917e+06	0	6.85715e+06	1.44423e+07	3.43686e+06	7.78745e+06	6.69786e+08	3.53756e+08	5.51801e+08	618803	4.59022e+06	1.49924e+06	2.79326e+06	1.22441e+06	1.69781e+06	1795849168	2939672535	3520817860	5633095988	7231801137	6134784938	10820264649	10553245600	9525296082	dgoK	2-dehydro-3-deoxygalactonokinase [EC:2.7.1.58]	Metabolism	Carbohydrate metabolism	00052 Galactose metabolism [PATH:ko00052]
K00884	0	0	0	0	0	0	0	0	0	0	0	0	0	0	0	0	0	0	0	0	0	0	0	0	0	0	0	NAGK, nagK	N-acetylglucosamine kinase [EC:2.7.1.59]	Metabolism	Carbohydrate metabolism	00520 Amino sugar and nucleotide sugar metabolism [PATH:ko00520]
K00885	0	0	0	0	0	0	0	0	0	0	0	0	0	0	0	0	0	0	0	0	0	0	0	0	0	0	0	nanK	N-acylmannosamine kinase [EC:2.7.1.60]	Metabolism	Carbohydrate metabolism	00520 Amino sugar and nucleotide sugar metabolism [PATH:ko00520]
K00886	3882687450	4436817755	5845877512	3.83023e+08	4.68303e+08	610860585	9.71772e+08	1352825294	1734457550	6610538873	3159559402	7131764987	5.50441e+08	3.08666e+08	2.99496e+08	5.4454e+08	5.02408e+08	5.17399e+08	4717686331	8402537890	9871524460	3.61345e+08	1080637490	9.33118e+08	1400674584	9.39738e+08	1046337615	ppgK	polyphosphate glucokinase [EC:2.7.1.63]	Metabolism	Overview	01200 Carbon metabolism [PATH:ko01200]
K00887	2.52096e+08	2.2941e+08	1.40932e+08	6.32895e+06	7.12138e+06	7.52404e+06	2.07678e+07	5.75673e+06	0	8.176e+07	1.34244e+08	2.3214e+08	9.48656e+06	1.14415e+07	7.3425e+06	932853	2.05089e+06	1.35769e+06	3.86512e+08	8.94454e+08	1108824573	1108343501	9.82865e+08	1176699274	2389541186	1493434190	2381111404	dgkA	undecaprenol kinase [EC:2.7.1.66]	Metabolism	Glycan biosynthesis and metabolism	00550 Peptidoglycan biosynthesis [PATH:ko00550]
K00888	0	0	0	0	0	0	0	0	0	0	0	0	0	0	0	0	0	0	0	0	0	0	0	0	0	0	0	PI4KA	phosphatidylinositol 4-kinase A [EC:2.7.1.67]	Metabolism	Carbohydrate metabolism	00562 Inositol phosphate metabolism [PATH:ko00562]
K00889	0	0	0	0	0	0	0	0	0	0	0	0	0	0	0	0	0	0	0	0	0	0	0	0	0	0	0	PIP5K	1-phosphatidylinositol-4-phosphate 5-kinase [EC:2.7.1.68]	Metabolism	Carbohydrate metabolism	00562 Inositol phosphate metabolism [PATH:ko00562]
K00891	5053862106	5307611737	6330563001	5.20729e+08	8.23178e+08	899152158	1318762766	1790876006	2010732047	7196726595	3463997907	8723433333	7.85664e+08	4.70375e+08	4.16472e+08	8.44732e+08	7.43724e+08	7.5766e+08	6196826406	9197064547	10926087474	6646046411	8573674246	7074263508	12877494361	12004361868	11264365334	E2.7.1.71, aroK, aroL	shikimate kinase [EC:2.7.1.71]	Metabolism	Overview	01230 Biosynthesis of amino acids [PATH:ko01230]
K00892	0	0	0	0	0	0	0	0	0	0	0	0	0	0	0	0	0	0	0	0	0	0	0	0	0	0	0	gsk	inosine kinase [EC:2.7.1.73]	Metabolism	Nucleotide metabolism	00230 Purine metabolism [PATH:ko00230]
K00893	0	0	0	0	0	0	0	0	0	0	0	0	0	0	0	0	0	0	0	0	0	0	0	0	0	0	0	DCK	deoxycitidine kinase [EC:2.7.1.74]	Metabolism	Nucleotide metabolism	00230 Purine metabolism [PATH:ko00230]
K00894	0	0	0	0	0	0	0	0	0	0	0	0	0	0	0	0	0	0	0	0	0	0	0	0	0	0	0	ETNK, EKI	ethanolamine kinase [EC:2.7.1.82]	Metabolism	Lipid metabolism	00564 Glycerophospholipid metabolism [PATH:ko00564]
K00895	9.50018e+08	8.21484e+08	1020349707	3.22612e+08	3.88741e+08	4.72935e+08	6.75585e+08	1062064522	1306213532	1689526554	6.71996e+08	1701119999	4.55197e+08	2.90942e+08	2.55077e+08	4.3566e+08	3.19626e+08	3.94549e+08	1035770131	1451084374	1797615961	2.47565e+08	6.17563e+08	4.74127e+08	7.15793e+08	4.59533e+08	4.89577e+08	pfp, PFP	diphosphate-dependent phosphofructokinase [EC:2.7.1.90]	Metabolism	Carbohydrate metabolism	00010 Glycolysis / Gluconeogenesis [PATH:ko00010]
K00899	0	0	1.05631e+07	0	861554	2.34069e+06	2.46821e+06	5.25996e+06	3.46098e+06	0	0	1.02329e+07	1.26273e+06	2.2836e+06	423644	677147	2.49855e+06	2.53619e+06	0	0	1.10123e+07	1.16515e+08	7.67856e+07	6.2902e+07	1.59009e+08	3.41798e+08	1.42211e+08	mtnK	5-methylthioribose kinase [EC:2.7.1.100]	Metabolism	Amino acid metabolism	00270 Cysteine and methionine metabolism [PATH:ko00270]
K00900	0	0	0	0	0	0	0	0	0	0	0	0	0	0	0	0	0	0	0	0	0	0	0	0	0	0	0	E2.7.1.105, PFK	6-phosphofructo-2-kinase [EC:2.7.1.105]	Metabolism	Carbohydrate metabolism	00051 Fructose and mannose metabolism [PATH:ko00051]
K00901	1870190627	2101704951	2625989073	1.45681e+08	1.43165e+08	2.17714e+08	413423608	6.36096e+08	5.96798e+08	2985828444	1204541088	3433514806	1.19844e+08	1.36108e+08	1.21328e+08	3.04923e+08	3.74966e+08	2.81307e+08	3470948357	5177220511	6521975725	5485280104	7218329215	5845527177	12783522187	9352441435	9396792608	dgkA, DGK	diacylglycerol kinase (ATP) [EC:2.7.1.107]	Metabolism	Lipid metabolism	00561 Glycerolipid metabolism [PATH:ko00561]
K00902	0	0	0	0	0	0	0	0	0	0	0	0	0	0	0	0	0	0	0	0	0	0	0	0	0	0	0	E2.7.1.108	dolichol kinase [EC:2.7.1.108]	Metabolism	Glycan biosynthesis and metabolism	00510 N-Glycan biosynthesis [PATH:ko00510]
K00904	0	0	0	0	0	0	0	0	0	0	0	0	0	0	0	0	0	0	0	0	0	0	0	0	0	0	0	DGUOK	deoxyguanosine kinase [EC:2.7.1.113]	Metabolism	Nucleotide metabolism	00230 Purine metabolism [PATH:ko00230]
K00907	0	0	0	0	0	0	0	0	0	0	0	0	0	0	0	0	0	0	0	0	0	0	0	0	0	0	0	MYLK	myosin-light-chain kinase [EC:2.7.11.18]	Environmental Information Processing	Signal transduction	04371 Apelin signaling pathway [PATH:ko04371]
K00909	0	0	0	0	0	0	0	0	0	0	0	0	0	0	0	0	0	0	0	0	0	0	0	0	0	0	0	GRK1_7	rhodopsin kinase [EC:2.7.11.14]	Cellular Processes	Transport and catabolism	04144 Endocytosis [PATH:ko04144]
K00910	0	0	0	0	0	0	0	0	0	0	0	0	0	0	0	0	0	0	0	0	0	0	0	0	0	0	0	ADRBK, GRK	beta-adrenergic-receptor kinase [EC:2.7.11.15]	Environmental Information Processing	Signal transduction	04340 Hedgehog signaling pathway [PATH:ko04340]
K00911	0	0	0	0	0	0	0	0	0	0	0	0	0	0	0	0	0	0	0	0	0	0	0	0	0	0	0	ITPK	1D-myo-inositol-triphosphate 3-kinase [EC:2.7.1.127]	Metabolism	Carbohydrate metabolism	00562 Inositol phosphate metabolism [PATH:ko00562]
K00912	5728409054	6194168908	8741540467	1.07506e+08	1.04646e+08	1.4315e+08	3.37888e+08	3.89541e+08	4.06063e+08	8305964570	3652959277	10181192985	1.1574e+08	1.15815e+08	7.59633e+07	1.41778e+08	196648705	1.06636e+08	7196122021	10327140951	12556749280	6364414566	8085019377	6425955615	13785144137	12961098109	12348430020	lpxK	tetraacyldisaccharide 4'-kinase [EC:2.7.1.130]	Metabolism	Glycan biosynthesis and metabolism	00540 Lipopolysaccharide biosynthesis [PATH:ko00540]
K00913	0	0	0	0	0	0	0	0	0	0	0	0	0	0	0	0	0	0	0	0	0	0	0	0	0	0	0	ITPK1	inositol-1,3,4-trisphosphate 5/6-kinase / inositol-tetrakisphosphate 1-kinase [EC:2.7.1.159 2.7.1.134]	Metabolism	Carbohydrate metabolism	00562 Inositol phosphate metabolism [PATH:ko00562]
K00914	0	0	0	0	0	0	0	0	0	0	0	0	0	0	0	0	0	0	0	0	0	0	0	0	0	0	0	PIK3C3, VPS34	phosphatidylinositol 3-kinase [EC:2.7.1.137]	Metabolism	Carbohydrate metabolism	00562 Inositol phosphate metabolism [PATH:ko00562]
K00915	0	0	0	0	0	0	0	0	0	0	0	0	0	0	0	0	0	0	0	0	0	0	0	0	0	0	0	IPMK, IPK2	inositol-polyphosphate multikinase [EC:2.7.1.140 2.7.1.151]	Metabolism	Carbohydrate metabolism	00562 Inositol phosphate metabolism [PATH:ko00562]
K00917	1192731987	1436876321	1738336292	1.34891e+08	190819770	2.98831e+08	3.69692e+08	4.70987e+08	6.33498e+08	2045816125	8.24192e+08	2042357763	1.94439e+08	1.01922e+08	8.49832e+07	3.06307e+08	3.07079e+08	3.04722e+08	1457530976	2251306999	2529417422	1.94541e+08	2.26466e+08	8.76025e+07	4.71445e+08	4.34086e+08	3.04832e+08	lacC	tagatose 6-phosphate kinase [EC:2.7.1.144]	Metabolism	Carbohydrate metabolism	00052 Galactose metabolism [PATH:ko00052]
K00918	5.84547e+07	3.25985e+07	7.70716e+07	1.58185e+06	2.13941e+06	1.29164e+06	1.73657e+07	4.35383e+06	2.86476e+06	2.92814e+07	2.84629e+07	3.73312e+07	3.13561e+06	1.8902e+06	2.10398e+06	1.12099e+06	1.03406e+07	1.04964e+06	2.42106e+07	6.20835e+07	1.20523e+08	0	0	0	6.39482e+06	0	0	pfkC	ADP-dependent phosphofructokinase/glucokinase [EC:2.7.1.146 2.7.1.147]	Metabolism	Overview	01200 Carbon metabolism [PATH:ko01200]
K00919	8986387701	9977498301	11542593362	1157198635	1502611107	1481015151	2268348777	2907180412	3736736923	12968609667	5506799800	14437987448	2020832786	9.54627e+08	8.23807e+08	1430195393	1294487206	1270986350	10674621997	15837705481	19182544048	6544729622	9374276900	7204605564	14049633618	12569032380	11881569262	ispE	4-diphosphocytidyl-2-C-methyl-D-erythritol kinase [EC:2.7.1.148]	Metabolism	Metabolism of terpenoids and polyketides	00900 Terpenoid backbone biosynthesis [PATH:ko00900]
K00920	0	0	0	0	0	0	0	0	0	0	0	0	0	0	0	0	0	0	0	0	0	0	0	0	0	0	0	PIP4K2	1-phosphatidylinositol-5-phosphate 4-kinase [EC:2.7.1.149]	Metabolism	Carbohydrate metabolism	00562 Inositol phosphate metabolism [PATH:ko00562]
K00921	0	0	0	0	0	0	0	0	0	0	0	0	0	0	0	0	0	0	0	0	0	0	0	0	0	0	0	PIKFYVE, FAB1	1-phosphatidylinositol-3-phosphate 5-kinase [EC:2.7.1.150]	Metabolism	Carbohydrate metabolism	00562 Inositol phosphate metabolism [PATH:ko00562]
K00922	0	0	0	0	0	0	0	0	0	0	0	0	0	0	0	0	0	0	0	0	0	0	0	0	0	0	0	PIK3CA_B_D	phosphatidylinositol-4,5-bisphosphate 3-kinase catalytic subunit alpha/beta/delta [EC:2.7.1.153]	Metabolism	Carbohydrate metabolism	00562 Inositol phosphate metabolism [PATH:ko00562]
K00923	0	0	0	0	0	0	0	0	0	0	0	0	0	0	0	0	0	0	0	0	0	0	0	0	0	0	0	PIK3C2	phosphatidylinositol-4-phosphate 3-kinase [EC:2.7.1.154]	Metabolism	Carbohydrate metabolism	00562 Inositol phosphate metabolism [PATH:ko00562]
K00925	10861396915	13231489737	18079203681	1625892795	2120502721	1969398891	2962057638	4055026316	5158745566	18826119304	8153707871	19199586449	2529688525	1448165018	1114174991	1709294618	2212725414	1697089055	13762179249	17937688580	22658864867	7388726392	9325693368	7110424579	13674955822	10948216189	11062994894	ackA	acetate kinase [EC:2.7.2.1]	Metabolism	Overview	01200 Carbon metabolism [PATH:ko01200]
K00926	7043578503	8451133598	11305536959	1010796331	1444971402	1076846243	1656225408	2220517079	2526112671	12017621641	5354458429	12714726807	1715924259	9.93001e+08	7.54416e+08	1187935069	1207574241	1005474093	8047842404	10653855040	15107987465	5.30367e+08	8.21587e+08	1230796508	2410988190	1687324825	1487469508	arcC	carbamate kinase [EC:2.7.2.2]	Metabolism	Overview	01200 Carbon metabolism [PATH:ko01200]
K00927	10811794156	12882915569	18740449474	1710645389	2857898809	2196949890	2951026894	4596145359	5087619329	18398981913	7857048414	20937382433	2633211604	1596871066	1278664611	1997996967	2008533492	1772702914	15850907398	21263302782	27470930876	13267737881	17330889594	13987506806	28825388589	25954275042	24609861230	PGK, pgk	phosphoglycerate kinase [EC:2.7.2.3]	Metabolism	Overview	01200 Carbon metabolism [PATH:ko01200]
K00928	14072760654	16668260896	23756430559	1825422380	2215442352	2269910466	3842183267	5040795229	6411255103	22785307556	10074098130	25151897875	2954611275	1517773900	1310019888	2411158012	2579784429	2281158123	17444142257	23913648103	29616708858	7746392329	10171183427	8426767454	18255122984	14495496968	13680694456	lysC	aspartate kinase [EC:2.7.2.4]	Metabolism	Overview	01210 2-Oxocarboxylic acid metabolism [PATH:ko01210]
K00929	4372041884	4495928119	7661362489	1407474759	1745950806	1403312124	2023065612	2764910020	3895258721	6474662228	3376142620	7759617259	2893360846	1136015967	9.22389e+08	1331166032	1159403584	1063289837	3528353821	4870316714	6762590274	5.72327e+08	1047404143	6.9974e+08	1849205265	8.40708e+08	8.23836e+08	buk	butyrate kinase [EC:2.7.2.7]	Metabolism	Carbohydrate metabolism	00650 Butanoate metabolism [PATH:ko00650]
K00930	7004159759	9498904361	13278154944	6.81463e+08	9.52094e+08	1070753386	1562967239	2576827955	2687070839	11454682504	5261261662	13355369014	9.03551e+08	6.20572e+08	5.46967e+08	1064700196	1082346301	9.78234e+08	10549728903	13771722165	18648273203	6265299281	8545964070	7257206437	14056732946	12685450870	11609333224	argB	acetylglutamate kinase [EC:2.7.2.8]	Metabolism	Overview	01210 2-Oxocarboxylic acid metabolism [PATH:ko01210]
K00931	6582966097	7420129529	9923858951	6.27507e+08	839995643	908556660	1464268678	2060660628	2475514744	10441708379	4685241230	11103952750	9.75049e+08	6.19375e+08	4.64644e+08	9.81962e+08	9.14439e+08	9.2363e+08	10179955345	14295277106	16440229237	8016158465	11147824144	8802366703	16977746259	15430176940	14602806354	proB	glutamate 5-kinase [EC:2.7.2.11]	Metabolism	Overview	01230 Biosynthesis of amino acids [PATH:ko01230]
K00932	0	0	0	0	0	0	0	0	0	0	0	0	0	0	0	0	0	0	0	0	0	0	0	0	0	0	0	tdcD	propionate kinase [EC:2.7.2.15]	Metabolism	Carbohydrate metabolism	00640 Propanoate metabolism [PATH:ko00640]
K00933	0	0	0	0	0	0	0	0	0	0	0	0	0	0	0	0	0	0	0	0	0	0	0	0	0	0	0	E2.7.3.2	creatine kinase [EC:2.7.3.2]	Metabolism	Amino acid metabolism	00330 Arginine and proline metabolism [PATH:ko00330]
K00934	0	0	0	0	0	0	0	0	0	0	0	0	0	0	0	0	0	0	0	0	0	0	0	0	0	0	0	E2.7.3.3	arginine kinase [EC:2.7.3.3]	Metabolism	Amino acid metabolism	00330 Arginine and proline metabolism [PATH:ko00330]
K00937	11171591820	15268738719	21982439493	8.14903e+08	9.24892e+08	1381306975	2152552596	2636003107	3027196726	19093392080	8797094706	20170560529	1018863456	7.00453e+08	6.19813e+08	1433596564	1597203176	1239522309	15644762908	22395215138	29066139080	7569949600	9863206110	8416565239	16251913411	14975975865	13434628084	ppk	polyphosphate kinase [EC:2.7.4.1]	Metabolism	Energy metabolism	00190 Oxidative phosphorylation [PATH:ko00190]
K00938	51714864	1.1894e+07	8.04634e+07	0	0	0	0	0	0	8.83994e+07	4.36677e+07	1.18282e+08	0	0	0	0	0	0	7.2293e+07	5.50958e+07	3.53216e+07	0	0	0	0	0	0	E2.7.4.2, mvaK2	phosphomevalonate kinase [EC:2.7.4.2]	Metabolism	Metabolism of terpenoids and polyketides	00900 Terpenoid backbone biosynthesis [PATH:ko00900]
K00939	9802810714	11842255950	16141787260	1504366500	1994832174	1894691023	2585917124	3646371613	4443973738	14534125151	6691646616	16973967035	2621259395	1479120696	1116557894	1756661938	1581188034	1451082169	11718090972	16421488803	20507413128	7651396440	10743542577	8550921365	17235828262	15926661065	13762812641	adk, AK	adenylate kinase [EC:2.7.4.3]	Metabolism	Nucleotide metabolism	00230 Purine metabolism [PATH:ko00230]
K00940	7586398881	8472042630	12500024963	6.79399e+08	8.78075e+08	1006572054	1715946937	2599696938	2696613660	10256729527	4894126627	11890797582	8.98105e+08	6.1816e+08	5.37343e+08	1108149658	1005710687	9.2477e+08	8392795501	15181143210	16321807248	6328366883	8872474225	7324033156	15114100353	12430760854	11042340465	ndk, NME	nucleoside-diphosphate kinase [EC:2.7.4.6]	Metabolism	Nucleotide metabolism	00230 Purine metabolism [PATH:ko00230]
K00941	4571396951	5245520992	6746131056	6.62083e+08	9.31025e+08	9.0313e+08	1535684840	2270372653	2862110121	6459780840	3172391174	7333690863	9.57677e+08	6.19072e+08	5.05849e+08	9.58561e+08	9.24131e+08	9.43642e+08	7649473988	11739765582	15197490823	11776891964	15281478679	12020938544	25153445612	22310330397	20157479240	thiD	hydroxymethylpyrimidine/phosphomethylpyrimidine kinase [EC:2.7.1.49 2.7.4.7]	Metabolism	Metabolism of cofactors and vitamins	00730 Thiamine metabolism [PATH:ko00730]
K00942	7927644618	8883222928	13528133126	1266017111	1590751140	1542059332	2272624593	3107205893	4116551408	12148884885	6010822267	13552883879	2014629936	1057608245	8.797e+08	1466789517	1469267027	1295922892	10326904661	14862511649	18871246438	6912237947	9323857206	7952750865	16430817052	13432087754	12122842794	E2.7.4.8, gmk	guanylate kinase [EC:2.7.4.8]	Metabolism	Nucleotide metabolism	00230 Purine metabolism [PATH:ko00230]
K00943	9784060819	11540987384	16511379204	1356483725	1763722142	1691023712	2362115984	3346353980	4012530284	17407463343	7121070739	18589181664	2126966987	1137614534	1003108843	1628654170	1559283150	1480282742	12658521139	16745514538	20396004089	5772521242	8084862535	6921217696	13632109952	12286172901	10303151173	tmk, DTYMK	dTMP kinase [EC:2.7.4.9]	Metabolism	Nucleotide metabolism	00240 Pyrimidine metabolism [PATH:ko00240]
K00944	0	0	0	0	0	0	0	0	0	0	0	0	0	0	0	0	0	0	0	0	0	0	0	0	0	0	0	AK3	nucleoside-triphosphate--adenylate kinase [EC:2.7.4.10]	Metabolism	Nucleotide metabolism	00230 Purine metabolism [PATH:ko00230]
K00945	8291350218	8857107744	12353920906	1324382162	1667323425	1588006794	2288182223	3161992308	4730650845	13268426262	6158623575	15351051628	2095618861	1172655515	8.6648e+08	1499712970	1477412565	1366118556	9364914156	13379687083	15305283476	1171952044	2439804075	2141401551	4753319446	2678041680	2721424301	cmk	CMP/dCMP kinase [EC:2.7.4.25]	Metabolism	Nucleotide metabolism	00240 Pyrimidine metabolism [PATH:ko00240]
K00946	5967146047	7202382113	9992563034	5.76378e+08	6.61835e+08	8.49012e+08	1258013842	1852893722	2178346200	10175910765	4489150550	11469668606	8.48877e+08	5.30446e+08	4.14416e+08	1736131413	7.0324e+08	7.29717e+08	9744523392	14302378091	17276060166	6840586149	9220973410	7525634171	14618343677	13954706761	12815088003	thiL	thiamine-monophosphate kinase [EC:2.7.4.16]	Metabolism	Metabolism of cofactors and vitamins	00730 Thiamine metabolism [PATH:ko00730]
K00948	13425429528	16758584582	24495323683	1695696331	2168985612	2260565001	3402500508	4812750055	5066024189	21203075076	9468333112	23421897092	2659409925	1689663675	1288600817	2220853054	2062769210	1939569706	18153541999	26395490781	32525222474	17076413702	21876733068	17080709669	35047115439	32421728612	30755070031	PRPS, prsA	ribose-phosphate pyrophosphokinase [EC:2.7.6.1]	Metabolism	Overview	01200 Carbon metabolism [PATH:ko01200]
K00949	3219982864	3892691756	5177812413	686994432	8.37437e+08	8.03423e+08	1031097428	1418316391	1651728940	5047763075	2220707582	6263208168	1125114461	540242901	4.6487e+08	7.0201e+08	6.90704e+08	6.29093e+08	2479333027	4048558033	4789728083	3.65704e+08	4.59466e+08	4.7553e+08	1124274950	5.79663e+08	5.80327e+08	thiN, TPK1, THI80	thiamine pyrophosphokinase [EC:2.7.6.2]	Metabolism	Metabolism of cofactors and vitamins	00730 Thiamine metabolism [PATH:ko00730]
K00950	4568495396	5220307139	7173669781	1.94345e+08	215625583	3.35163e+08	500220208	6.3382e+08	7.33118e+08	7285937001	3520811650	7942288075	2.34744e+08	1.82366e+08	145976637	4.30027e+08	4.66885e+08	3.76009e+08	7005724703	10344027023	12139104259	5969975068	7277898500	6685828144	14031074405	11116508786	11078346828	folK	2-amino-4-hydroxy-6-hydroxymethyldihydropteridine diphosphokinase [EC:2.7.6.3]	Metabolism	Metabolism of cofactors and vitamins	00790 Folate biosynthesis [PATH:ko00790]
K00951	2.44849e+08	3.82572e+08	844970407	1.18606e+07	3.54112e+06	2.55189e+07	1.31696e+07	2.43703e+07	1.58375e+07	5.67653e+08	1.78246e+08	4.65376e+08	1.06777e+07	1.28992e+07	4.479e+06	8.00003e+06	2.19728e+07	1.30503e+07	3146049373	4304688119	5512285681	5909000260	7318656080	6263808565	12698744977	11460197747	11131070144	relA	GTP pyrophosphokinase [EC:2.7.6.5]	Metabolism	Nucleotide metabolism	00230 Purine metabolism [PATH:ko00230]
K00952	1.82465e+08	2.06513e+08	4.72004e+08	7.41464e+07	1.37247e+08	1.25762e+08	2.13507e+08	2.69078e+08	2.43719e+08	3.86385e+08	1.18945e+08	4.61046e+08	1.03157e+08	1.02306e+08	9.03203e+07	1.35308e+08	1.611e+08	9.52733e+07	113585588	1.87012e+08	2.84902e+08	1.16073e+07	2.33311e+07	3.54005e+07	1.34587e+08	6.66766e+07	101345741	nadM	nicotinamide-nucleotide adenylyltransferase [EC:2.7.7.1]	Metabolism	Metabolism of cofactors and vitamins	00760 Nicotinate and nicotinamide metabolism [PATH:ko00760]
K00953	0	0	0	0	0	0	0	0	0	0	0	0	0	0	0	0	0	0	0	0	0	0	0	0	0	0	0	FLAD1	FAD synthetase [EC:2.7.7.2]	Metabolism	Metabolism of cofactors and vitamins	00740 Riboflavin metabolism [PATH:ko00740]
K00954	7596304819	8460734895	12118386152	1277294589	1837533013	1628427537	2261651944	3013623914	3676394823	12299773622	5642462622	13378320740	2229539862	1077665875	8.85404e+08	1451242550	1336658991	1355303440	10106274092	14486125294	17259870871	7241239653	9498567597	7826612786	14234121657	13428185116	12006070462	E2.7.7.3A, coaD, kdtB	pantetheine-phosphate adenylyltransferase [EC:2.7.7.3]	Metabolism	Metabolism of cofactors and vitamins	00770 Pantothenate and CoA biosynthesis [PATH:ko00770]
K00955	2498502481	3160883978	4358781479	9.10307e+07	9.9115e+07	1.47994e+08	3.61577e+08	4.26512e+08	4.4713e+08	3497229314	1553897746	4344789522	1.2067e+08	7.01866e+07	8.84588e+07	2.97976e+08	2.89163e+08	2.87125e+08	2333515988	4256683905	5037017392	1.84838e+08	2.83189e+08	665532800	9.55309e+08	8.56931e+08	5.47449e+08	cysNC	bifunctional enzyme CysN/CysC [EC:2.7.7.4 2.7.1.25]	Metabolism	Energy metabolism	00920 Sulfur metabolism [PATH:ko00920]
K00956	3822482477	4066594638	6450519261	6.74361e+07	3.25656e+07	4.71994e+07	9.7791e+07	8.53176e+07	1.25347e+08	6381691952	3170301220	7702990478	3.77368e+07	3.54875e+07	3.28009e+07	5.92669e+07	6.85211e+07	7.10162e+07	6445301866	9550713976	12495316924	5862232513	7253481397	5600108035	11699262507	10912131346	10354956788	cysN	sulfate adenylyltransferase subunit 1 [EC:2.7.7.4]	Metabolism	Energy metabolism	00920 Sulfur metabolism [PATH:ko00920]
K00957	4996064559	7808202545	11030544809	1.53579e+08	1.57324e+08	1.72192e+08	4.19904e+08	4.91286e+08	5.95432e+08	9732337576	4575705962	11104278383	1.29939e+08	1.05207e+08	1.0492e+08	3.45467e+08	3.86064e+08	3.51246e+08	8453711302	12274626536	14508802561	5898104161	7502558576	6139269940	12664911302	11673555140	10927326231	cysD	sulfate adenylyltransferase subunit 2 [EC:2.7.7.4]	Metabolism	Energy metabolism	00920 Sulfur metabolism [PATH:ko00920]
K00958	7.14414e+08	1312218639	2690585427	5.78747e+07	6.66387e+07	1.22296e+08	7.37044e+08	1.64111e+08	2.1865e+08	1189105198	3.86831e+08	1760237659	8.0275e+07	8.58929e+07	5.07224e+07	8.35237e+07	1.14e+08	6.71613e+07	1207268654	9.95985e+08	1191301211	195142056	3.19362e+08	291470735	7.11877e+08	7.96603e+08	5.24195e+08	sat, met3	sulfate adenylyltransferase [EC:2.7.7.4]	Metabolism	Energy metabolism	00920 Sulfur metabolism [PATH:ko00920]
K00962	16885844300	23062405203	31113336648	2017627884	2634501377	2681560177	3904580367	5164896993	6130178414	27842569159	13198853554	31283877148	3139805208	1883001850	1454402922	2558943323	2469540933	2212888922	21029805528	30178279428	39059385985	8194937137	11529376207	10579037136	20017897598	16601448168	16360967945	pnp, PNPT1	polyribonucleotide nucleotidyltransferase [EC:2.7.7.8]	Metabolism	Nucleotide metabolism	00230 Purine metabolism [PATH:ko00230]
K00963	6858700863	9346176907	12789474991	1209081465	1444986370	1505979036	2086771365	3047675324	3547308211	12110366710	5680984370	13351429364	2111495927	1028582169	8.73592e+08	1444758428	1213831434	1236714437	9760742222	11765925581	16974552948	1773289316	2250523306	2998448484	5649019380	3112673097	3948831001	UGP2, galU, galF	UTP--glucose-1-phosphate uridylyltransferase [EC:2.7.7.9]	Metabolism	Carbohydrate metabolism	00040 Pentose and glucuronate interconversions [PATH:ko00040]
K00965	9554541910	10910744524	15164711582	2348858121	3067169312	2899267740	4551508452	5953657043	8019889090	15240341298	8001357175	18276857488	3790531589	2079513784	1729272080	3006018972	3011143279	2770845333	10147342328	15732181377	18678231507	1495967658	3424212775	2658901731	6352739275	3585119840	3095283658	galT, GALT	UDPglucose--hexose-1-phosphate uridylyltransferase [EC:2.7.7.12]	Metabolism	Carbohydrate metabolism	00052 Galactose metabolism [PATH:ko00052]
K00966	2331462234	2418473137	4248025935	2.12519e+08	3.14327e+08	3.47123e+08	674038941	8.96666e+08	9.67925e+08	3664024958	1544789124	3802850704	2.86781e+08	2.76561e+08	1.95746e+08	4.83784e+08	4.94635e+08	4.37617e+08	4081680623	6555502085	7245292230	6109558467	7978403280	6518316637	13115880498	11578446165	11387466902	GMPP	mannose-1-phosphate guanylyltransferase [EC:2.7.7.13]	Metabolism	Carbohydrate metabolism	00051 Fructose and mannose metabolism [PATH:ko00051]
K00967	0	0	0	0	0	0	0	0	0	0	0	0	0	0	0	0	0	0	0	0	0	0	0	0	0	0	0	PCYT2	ethanolamine-phosphate cytidylyltransferase [EC:2.7.7.14]	Metabolism	Lipid metabolism	00564 Glycerophospholipid metabolism [PATH:ko00564]
K00968	0	0	0	0	0	0	0	0	0	0	0	0	0	0	0	0	0	0	0	0	0	0	0	0	0	0	0	PCYT1	choline-phosphate cytidylyltransferase [EC:2.7.7.15]	Metabolism	Lipid metabolism	00564 Glycerophospholipid metabolism [PATH:ko00564]
K00969	7610018425	9817414913	12630907273	1138851824	1455629996	1538811884	2063872568	3004197798	3489952342	13070807535	5518249537	14106999309	1872940042	1005508695	8.13332e+08	1381134394	1355640469	1229362038	10350973195	14736949960	18487360875	5955841248	7785317505	6604888228	13292293246	11545384488	11588325332	nadD	nicotinate-nucleotide adenylyltransferase [EC:2.7.7.18]	Metabolism	Metabolism of cofactors and vitamins	00760 Nicotinate and nicotinamide metabolism [PATH:ko00760]
K00970	7622072056	8477410802	11820935491	5.54255e+08	6.16116e+08	8.34943e+08	1339707050	2018420179	2378284107	11269815575	5668354753	12763953228	8.41913e+08	5.31625e+08	4.44408e+08	9.42142e+08	9.36368e+08	9.11243e+08	10161650192	16392537806	20380733577	7060758983	9406292910	7709128989	15339913144	14165941150	12671827726	pcnB	poly(A) polymerase [EC:2.7.7.19]	Genetic Information Processing	Folding, sorting and degradation	03018 RNA degradation [PATH:ko03018]
K00971	7629318902	10988036379	12725790980	6.5477e+08	694258099	9.36593e+08	1393066811	1923499169	2597795899	12237906900	5463817196	14414980924	8.95208e+08	6.60863e+08	4.95879e+08	8.81922e+08	9.85474e+08	9.06852e+08	8228737929	10887006079	13325507422	1099626777	2301766418	1759244826	2991096962	2627652207	1678126131	manC, cpsB	mannose-1-phosphate guanylyltransferase [EC:2.7.7.13]	Metabolism	Carbohydrate metabolism	00051 Fructose and mannose metabolism [PATH:ko00051]
K00972	5.93329e+07	1.1617e+08	1.77267e+08	8.08249e+06	0	0	0	0	0	1.30607e+08	4.66423e+07	1.51832e+08	0	0	748502	0	0	0	9.1716e+07	6.01347e+07	4.30144e+07	0	0	0	0	0	0	UAP1	UDP-N-acetylglucosamine/UDP-N-acetylgalactosamine diphosphorylase [EC:2.7.7.23 2.7.7.83]	Metabolism	Carbohydrate metabolism	00520 Amino sugar and nucleotide sugar metabolism [PATH:ko00520]
K00973	12892425953	15806053300	23035022370	3108197728	3911834994	3859623845	4855005095	6586910950	8169388285	21513935334	9788966791	24300310134	5467906185	2632268395	2267218501	3753321595	2720597718	2969114895	16033782766	22233818147	27374434002	8328029999	11516742518	10967608160	18048155666	16919736210	15174810235	E2.7.7.24, rfbA, rffH	glucose-1-phosphate thymidylyltransferase [EC:2.7.7.24]	Metabolism	Metabolism of terpenoids and polyketides	00523 Polyketide sugar unit biosynthesis [PATH:ko00523]
K00974	6272406951	6471876715	8981028823	1105513384	1467264959	1318241050	1772115654	2316221796	3100382161	9084409095	3926406923	10340078542	1964299471	1004377655	811330702	1286425332	1349918903	1093706754	8368171544	11488700942	17070331023	6694739921	9223005224	7298718011	14511097220	12907823234	12662180385	cca	tRNA nucleotidyltransferase (CCA-adding enzyme) [EC:2.7.7.72 3.1.3.- 3.1.4.-]	Genetic Information Processing	Translation	03013 RNA transport [PATH:ko03013]
K00975	7232231138	9415422990	15750565174	6.65768e+08	9.17092e+08	1098560598	1549326680	2240052964	2512465752	13190817072	5299651150	15063407473	9.87121e+08	6.25845e+08	506591275	1921695089	9.41814e+08	8.22609e+08	11169734348	14119122537	18889721774	8523619998	11657209160	8399156274	15434978294	12010531990	13894254056	glgC	glucose-1-phosphate adenylyltransferase [EC:2.7.7.27]	Metabolism	Carbohydrate metabolism	00500 Starch and sucrose metabolism [PATH:ko00500]
K00976	0	0	0	0	0	0	0	0	0	0	0	0	0	0	0	0	0	0	0	0	0	0	0	0	0	0	0	FPGT	fucose-1-phosphate guanylyltransferase [EC:2.7.7.30]	Metabolism	Carbohydrate metabolism	00051 Fructose and mannose metabolism [PATH:ko00051]
K00977	0	0	0	0	0	0	0	0	0	0	0	0	0	0	0	0	0	0	0	0	0	0	0	0	0	0	0	DNTT	DNA nucleotidylexotransferase [EC:2.7.7.31]	Genetic Information Processing	Replication and repair	03450 Non-homologous end-joining [PATH:ko03450]
K00978	4922672311	6162609766	8408548254	1587421382	1929683328	1690211468	2058480248	2905498530	3563097994	7324340818	3571177629	8835522870	2785559785	1177465208	1029463007	1270938437	9.75486e+08	1190001495	5516363732	7700603872	10468310357	1849179833	2641536675	3030455450	4914062356	3597739674	3753388977	rfbF	glucose-1-phosphate cytidylyltransferase [EC:2.7.7.33]	Metabolism	Carbohydrate metabolism	00500 Starch and sucrose metabolism [PATH:ko00500]
K00979	5070462571	6820878178	8566800183	1.36749e+08	1.36313e+08	1.30975e+08	2.87898e+08	3.5855e+08	3.43152e+08	8678516492	3598793111	9451120039	1.15482e+08	1.09379e+08	8.43418e+07	143954392	1.83797e+08	132500793	8066943485	9362874055	13815499103	6314600068	7372650592	6467365708	12208852622	11576223926	11623197395	kdsB	3-deoxy-manno-octulosonate cytidylyltransferase (CMP-KDO synthetase) [EC:2.7.7.38]	Metabolism	Glycan biosynthesis and metabolism	00540 Lipopolysaccharide biosynthesis [PATH:ko00540]
K00980	1.10756e+07	0	0	2.82642e+06	1.52906e+06	0	1.09513e+06	1.49063e+07	1.38206e+07	1.66441e+07	4.3909e+07	6.50435e+07	1.6808e+06	506609	1.80086e+06	3.60535e+06	9.19058e+06	9.32903e+06	0	1.76448e+07	2.2836e+07	0	0	0	2.74228e+07	0	0	tagD	glycerol-3-phosphate cytidylyltransferase [EC:2.7.7.39]	Metabolism	Lipid metabolism	00564 Glycerophospholipid metabolism [PATH:ko00564]
K00981	7329004925	8022630441	12537142917	6.40352e+08	7.83694e+08	8.5894e+08	1296102129	1865651509	2531192025	11438752901	5535690781	13660964165	7.80478e+08	5.50763e+08	4.58872e+08	9.02595e+08	1329204722	8.37086e+08	9942451868	12773412007	15993767736	4948721635	7065592380	6310126910	12345993100	9803985900	9842987462	E2.7.7.41, CDS1, CDS2, cdsA	phosphatidate cytidylyltransferase [EC:2.7.7.41]	Metabolism	Lipid metabolism	00564 Glycerophospholipid metabolism [PATH:ko00564]
K00983	0	0	0	0	0	0	0	0	0	0	0	0	0	0	0	0	0	0	0	0	0	0	0	0	0	0	0	neuA	N-acylneuraminate cytidylyltransferase [EC:2.7.7.43]	Metabolism	Carbohydrate metabolism	00520 Amino sugar and nucleotide sugar metabolism [PATH:ko00520]
K00988	0	0	0	0	0	0	0	0	0	0	0	0	0	0	0	0	0	0	0	0	0	0	0	0	1.08712e+08	1.76776e+07	0	APA1_2	ATP adenylyltransferase [EC:2.7.7.53]	Metabolism	Nucleotide metabolism	00230 Purine metabolism [PATH:ko00230]
K00990	7038691508	9817790058	12952781473	443281571	5.13202e+08	8.36479e+08	1054856976	1650147768	1998650343	12645078484	5178892792	13240378515	7.23094e+08	4.44261e+08	3.25671e+08	7.34496e+08	5.77132e+08	6.48688e+08	12018257548	16859830495	21464717630	7837797210	10146996725	8703230507	16052576778	15100701373	14192641967	glnD	[protein-PII] uridylyltransferase [EC:2.7.7.59]	Environmental Information Processing	Signal transduction	02020 Two-component system [PATH:ko02020]
K00991	4100343058	5351170098	7496028743	2.31813e+08	3.78274e+08	3.20062e+08	4.65106e+08	6.04666e+08	7.22022e+08	7730883857	3013111098	8227771748	3.52282e+08	2.31753e+08	399401022	2.56446e+08	3.06167e+08	2.62671e+08	6013142131	7485198747	10217118068	949790070	1365652919	1574638169	4397752783	2015642240	2525901159	ispD	2-C-methyl-D-erythritol 4-phosphate cytidylyltransferase [EC:2.7.7.60]	Metabolism	Metabolism of terpenoids and polyketides	00900 Terpenoid backbone biosynthesis [PATH:ko00900]
K00992	1887632382	2074392459	2987226742	4.03863e+07	3.16843e+07	3.25338e+07	9.54964e+07	7.22815e+07	5.26118e+07	3107940479	1205344799	2855189902	3.06317e+07	4.50177e+07	2.95008e+07	6.79895e+07	4.49873e+07	2.84537e+07	3761498786	5526861944	7104970619	6116189908	7911651127	6296640715	13830065578	12323279152	11715965769	murU	MurNAc alpha-1-phosphate uridylyltransferase [EC:2.7.7.-]	Metabolism	Carbohydrate metabolism	00520 Amino sugar and nucleotide sugar metabolism [PATH:ko00520]
K00993	0	0	0	0	0	0	0	0	0	0	0	0	0	0	0	0	0	0	0	0	0	0	0	0	0	0	0	EPT1	ethanolaminephosphotransferase [EC:2.7.8.1]	Metabolism	Lipid metabolism	00564 Glycerophospholipid metabolism [PATH:ko00564]
K00994	0	0	0	0	0	0	0	0	0	0	0	0	0	0	0	0	0	0	0	0	0	0	0	0	0	0	0	CHPT1, CPT1	diacylglycerol cholinephosphotransferase [EC:2.7.8.2]	Metabolism	Lipid metabolism	00564 Glycerophospholipid metabolism [PATH:ko00564]
K00995	6668282172	8153031926	11668141380	996576540	1367488528	1593342415	2260669516	3570139702	4095071375	10882990624	5189063710	13083371924	1653008313	8.34074e+08	749970194	1620944317	1460974211	1585396324	7861440662	12200307203	15104283646	1058980200	2410500688	2391198661	4104675498	2673512219	1870988038	pgsA, PGS1	CDP-diacylglycerol--glycerol-3-phosphate 3-phosphatidyltransferase [EC:2.7.8.5]	Metabolism	Lipid metabolism	00564 Glycerophospholipid metabolism [PATH:ko00564]
K00997	6102581543	7208763491	10422929148	9.80995e+08	1251124077	1163452049	1919069998	2384736674	3321551947	10013477913	4670692398	10522947598	1794802468	7.67999e+08	708545576	1207222271	1016179803	1007306304	8756900386	12343182232	16016299247	6597298520	8855999905	7171395562	14799072167	12896832238	12122488721	acpS	holo-[acyl-carrier protein] synthase [EC:2.7.8.7]	Metabolism	Metabolism of cofactors and vitamins	00770 Pantothenate and CoA biosynthesis [PATH:ko00770]
K00998	7.32659e+07	8.48134e+07	1.78012e+08	2.2444e+06	0	0	0	0	0	1.18596e+08	2.74374e+07	1.93924e+08	0	0	0	1.42896e+06	0	0	1.3176e+08	1.27786e+08	1.09605e+08	0	0	3.67717e+08	4.00875e+08	2.40304e+08	0	pssA	CDP-diacylglycerol---serine O-phosphatidyltransferase [EC:2.7.8.8]	Metabolism	Lipid metabolism	00564 Glycerophospholipid metabolism [PATH:ko00564]
K00999	0	0	0	0	0	0	0	0	0	0	0	0	0	0	0	0	0	0	0	0	0	0	0	0	0	0	0	CDIPT	CDP-diacylglycerol--inositol 3-phosphatidyltransferase [EC:2.7.8.11]	Metabolism	Carbohydrate metabolism	00562 Inositol phosphate metabolism [PATH:ko00562]
K01000	10181934344	14073862107	19268642273	1413099912	1922666727	1793839309	3085103016	3449774689	4273556342	16390730367	7557823775	19084859343	2358668147	1258982186	1139110018	1700474774	1645723842	1481427742	12789519792	18514981118	24602318664	6531685311	8525710123	7720708582	62456920301	12652159877	11809657562	mraY	phospho-N-acetylmuramoyl-pentapeptide-transferase [EC:2.7.8.13]	Metabolism	Glycan biosynthesis and metabolism	00550 Peptidoglycan biosynthesis [PATH:ko00550]
K01001	1.03905e+08	2.25944e+08	3.13929e+08	7.61136e+07	1.16993e+08	1.51778e+08	2.44696e+08	3.55136e+08	2.20715e+08	2.55064e+08	5.13129e+07	1.22333e+08	1.12469e+08	9.13276e+07	7.87319e+07	1.13441e+08	1.37922e+08	9.42381e+07	2.0361e+08	1.14381e+08	2.0331e+08	5.36592e+07	5.54916e+07	8.25923e+07	223191085	2.12656e+08	6.30858e+07	ALG7	UDP-N-acetylglucosamine--dolichyl-phosphate N-acetylglucosaminephosphotransferase [EC:2.7.8.15]	Metabolism	Glycan biosynthesis and metabolism	00510 N-Glycan biosynthesis [PATH:ko00510]
K01003	1.00563e+08	208373548	5.03735e+08	0	0	0	0	0	0	2.2014e+08	1.65499e+08	1.93961e+08	0	0	427989	0	1.26209e+06	0	1.37234e+08	5.39407e+07	3.3473e+08	0	0	0	0	0	0	bcpA	oxaloacetate decarboxylase [EC:4.1.1.3]	Metabolism	Carbohydrate metabolism	00620 Pyruvate metabolism [PATH:ko00620]
K01004	817274507	1024937049	1615069354	8.70776e+06	1.19919e+07	8.75866e+06	2.13028e+07	2.76161e+07	1.67289e+07	8.2889e+08	5.369e+08	7.69805e+08	1.09016e+07	9.81401e+06	1.02028e+07	5.03737e+06	5.726e+06	8.19523e+06	5.35249e+08	1571577934	1615243175	0	0	0	2.18988e+07	5.95477e+07	2.69474e+07	pcs	phosphatidylcholine synthase [EC:2.7.8.24]	Metabolism	Lipid metabolism	00564 Glycerophospholipid metabolism [PATH:ko00564]
K01006	24427776103	30045097307	44266452993	2496998521	3113239247	3205719718	5121424338	6795149845	8118988316	39907525045	18452386287	43475881215	3723760339	2450400287	1881941220	3564374276	3547272603	3127881391	28008110247	38129877670	49313710344	7704165277	9811958728	7285927237	14560330645	13016193828	12482361563	ppdK	pyruvate, orthophosphate dikinase [EC:2.7.9.1]	Metabolism	Overview	01200 Carbon metabolism [PATH:ko01200]
K01007	5772023506	6420265228	10617628278	4.49756e+08	6.04063e+08	5.10215e+08	8.33254e+08	1455533710	1038371375	9269453371	4334533876	10629686081	5.75292e+08	3.70847e+08	3.32041e+08	5.72727e+08	5.43621e+08	4.68943e+08	10411903352	15183318177	19165003420	12531741179	15834059916	12442003164	23975043287	22580675659	21670250622	pps, ppsA	pyruvate, water dikinase [EC:2.7.9.2]	Metabolism	Overview	01200 Carbon metabolism [PATH:ko01200]
K01008	5370936017	6294463524	8475768089	3.2167e+08	3.78092e+08	3.92069e+08	8.09514e+08	9.24378e+08	1062983424	8849619164	3880866503	9310024172	4.04823e+08	2.42844e+08	4.04085e+08	5.2794e+08	5.91705e+08	5.37152e+08	8876905449	11340519718	15164440781	7207526398	9412469388	7147870637	15423886801	13789776156	13373318779	selD, SEPHS	selenide, water dikinase [EC:2.7.9.3]	Metabolism	Metabolism of other amino acids	00450 Selenocompound metabolism [PATH:ko00450]
K01011	7372580952	8529107879	11951647218	487574607	5.55983e+08	9.69667e+08	1053305665	1504584411	1797369857	11411531121	5480202210	12752082480	6.62041e+08	3.95523e+08	3.73612e+08	6.97121e+08	5.64187e+08	5.7981e+08	10143154027	17317071911	19971699912	10079257268	12715866409	10121686098	19648755164	20009544639	17134035476	TST, MPST, sseA	thiosulfate/3-mercaptopyruvate sulfurtransferase [EC:2.8.1.1 2.8.1.2]	Metabolism	Energy metabolism	00920 Sulfur metabolism [PATH:ko00920]
K01012	4979402419	5743841345	8641260892	2.10403e+08	2.54136e+08	3.15387e+08	5.51833e+08	8.02971e+08	1665952111	8699024978	4018240831	9289973273	2.51045e+08	247708589	1.65763e+08	442825197	4.73855e+08	399464514	6453113533	9247779152	12074788546	5345315576	6540211905	5051213967	10777858268	9645536289	9124190335	bioB	biotin synthase [EC:2.8.1.6]	Metabolism	Metabolism of cofactors and vitamins	00780 Biotin metabolism [PATH:ko00780]
K01015	0	0	0	0	0	0	0	0	0	0	0	0	0	0	0	0	0	0	0	0	0	0	0	0	0	0	0	SULT2B1	alcohol sulfotransferase [EC:2.8.2.2]	Metabolism	Lipid metabolism	00140 Steroid hormone biosynthesis [PATH:ko00140]
K01016	0	0	0	0	0	0	0	0	0	0	0	0	0	0	0	0	0	0	0	0	0	0	0	0	0	0	0	SULT1E1, STE	estrone sulfotransferase [EC:2.8.2.4]	Metabolism	Lipid metabolism	00140 Steroid hormone biosynthesis [PATH:ko00140]
K01017	0	0	0	0	0	0	0	0	0	0	0	0	0	0	0	0	0	0	0	0	0	0	0	0	0	0	0	CHST11	chondroitin 4-sulfotransferase 11 [EC:2.8.2.5]	Metabolism	Glycan biosynthesis and metabolism	00532 Glycosaminoglycan biosynthesis - chondroitin sulfate / dermatan sulfate [PATH:ko00532]
K01019	0	0	0	0	0	0	0	0	0	0	0	0	0	0	0	0	0	0	0	0	0	0	0	0	0	0	0	GAL3ST1	galactosylceramide sulfotransferase [EC:2.8.2.11]	Metabolism	Lipid metabolism	00565 Ether lipid metabolism [PATH:ko00565]
K01020	0	0	0	0	0	0	0	0	0	0	0	0	0	0	0	0	0	0	0	0	0	0	0	0	0	0	0	CHST3	chondroitin 6-sulfotransferase 3 [EC:2.8.2.17]	Metabolism	Glycan biosynthesis and metabolism	00532 Glycosaminoglycan biosynthesis - chondroitin sulfate / dermatan sulfate [PATH:ko00532]
K01022	0	0	0	0	0	0	0	0	0	0	0	0	0	0	0	0	0	0	0	0	0	0	0	0	0	0	0	CHST1	keratan sulfate 6-sulfotransferase 1 [EC:2.8.2.21]	Metabolism	Glycan biosynthesis and metabolism	00533 Glycosaminoglycan biosynthesis - keratan sulfate [PATH:ko00533]
K01024	0	0	0	0	0	0	0	0	0	0	0	0	0	0	0	0	0	0	0	0	0	0	0	0	0	0	0	HS3ST1	[heparan sulfate]-glucosamine 3-sulfotransferase 1 [EC:2.8.2.23]	Metabolism	Glycan biosynthesis and metabolism	00534 Glycosaminoglycan biosynthesis - heparan sulfate / heparin [PATH:ko00534]
K01026	1704078344	2335236187	2898722494	3.03579e+08	4.06458e+08	4.1889e+08	7.5613e+08	1067940221	1192398866	3112076475	1352949973	3653068074	3.90148e+08	3.04175e+08	1.95844e+08	4.75321e+08	4.18993e+08	4.56643e+08	2907285966	4411425078	5213840533	4487528230	6703718289	4118347491	7855263368	4558017789	7283807131	pct	propionate CoA-transferase [EC:2.8.3.1]	Metabolism	Carbohydrate metabolism	00620 Pyruvate metabolism [PATH:ko00620]
K01027	0	0	6.89812e+07	0	0	0	0	0	0	3.49435e+07	0	1.11375e+07	0	0	0	0	0	0	7.22305e+06	0	0	0	0	0	0	0	0	OXCT	3-oxoacid CoA-transferase [EC:2.8.3.5]	Metabolism	Carbohydrate metabolism	00650 Butanoate metabolism [PATH:ko00650]
K01028	2273281177	2857663344	4141633172	5.42354e+07	4.64947e+07	8.2319e+07	1.35191e+08	1.31943e+08	2.0963e+08	3458914473	1974864502	4881960435	8.70484e+07	7.18441e+07	3.41399e+07	1.178e+08	1.13585e+08	1.07327e+08	4349895481	7494792789	9335374277	5641169283	6457817896	6441182560	12494070704	11521400104	10239461516	E2.8.3.5A, scoA	3-oxoacid CoA-transferase subunit A [EC:2.8.3.5]	Metabolism	Carbohydrate metabolism	00650 Butanoate metabolism [PATH:ko00650]
K01029	1744897151	3079153936	3716685202	3.86035e+07	3.31315e+07	5.79672e+07	1.14242e+08	1.32143e+08	1.68208e+08	2712357132	1876196258	3852476424	3.91887e+07	3.27669e+07	2.26828e+07	8.58336e+07	8.79103e+07	106460170	3529295149	6067534915	6913631879	5014007569	6055657250	5500101114	10660031120	9666132395	8377936557	E2.8.3.5B, scoB	3-oxoacid CoA-transferase subunit B [EC:2.8.3.5]	Metabolism	Carbohydrate metabolism	00650 Butanoate metabolism [PATH:ko00650]
K01031	2.79962e+08	4.5515e+08	5.97336e+08	5.12438e+06	0	4.98009e+06	0	7.62119e+06	2.57e+07	608312394	4.44638e+08	7.66993e+08	4.38102e+06	1.45643e+06	1.94491e+06	8.06026e+06	7.42183e+06	1.07622e+07	1046423178	1765143742	2214160674	6.1023e+08	1204006938	1436874210	3523243354	2343370409	2733584587	pcaI	3-oxoadipate CoA-transferase, alpha subunit [EC:2.8.3.6]	Metabolism	Xenobiotics biodegradation and metabolism	00362 Benzoate degradation [PATH:ko00362]
K01032	2.18609e+08	3.16216e+08	9.15003e+08	5.35464e+06	4.11945e+06	2.76947e+06	2.26157e+06	8.36834e+06	2.53584e+07	5.49497e+08	3.80339e+08	8.37474e+08	6.39204e+06	1.05109e+06	776353	1.29672e+07	5.00198e+06	1.67648e+07	8.85314e+08	1970596247	2387284489	6.31259e+08	1082694908	1485539213	2860089209	2557735897	2372163180	pcaJ	3-oxoadipate CoA-transferase, beta subunit [EC:2.8.3.6]	Metabolism	Xenobiotics biodegradation and metabolism	00362 Benzoate degradation [PATH:ko00362]
K01034	1.3383e+08	272121320	1.91637e+08	2.0427e+07	2.58311e+07	4.15952e+07	3.24615e+07	1.02903e+08	7.20418e+07	234452451	5.60091e+07	3.51863e+08	2.9477e+07	1.54171e+07	2.11562e+07	3.86858e+07	4.66487e+07	3.93907e+07	2.23263e+08	1.87623e+08	8.71989e+07	7.06017e+07	7.37532e+07	6.30318e+07	5.0851e+07	8.3607e+07	8.02386e+07	atoD	acetate CoA/acetoacetate CoA-transferase alpha subunit [EC:2.8.3.8 2.8.3.9]	Metabolism	Carbohydrate metabolism	00640 Propanoate metabolism [PATH:ko00640]
K01035	2.18641e+08	2.79563e+08	5.16483e+08	1.49913e+08	2.22911e+08	2.1401e+08	4.33832e+08	6.92607e+08	7.16296e+08	3.1602e+08	1.11812e+08	3.19172e+08	2.46527e+08	127886402	1.07146e+08	3.15208e+08	3.54353e+08	3.15612e+08	2.44583e+08	1.26433e+08	3.4274e+08	9.19396e+07	1.9496e+08	1.85345e+08	3.14311e+08	1.70209e+08	1.76028e+08	atoA	acetate CoA/acetoacetate CoA-transferase beta subunit [EC:2.8.3.8 2.8.3.9]	Metabolism	Carbohydrate metabolism	00640 Propanoate metabolism [PATH:ko00640]
K01039	5146598819	6425228594	9828271972	4.50332e+08	6.21655e+08	7.57432e+08	2580455933	2057333170	2474830234	8180296100	4648208696	8565913367	5.6881e+08	7.72387e+08	3.57362e+08	1034619502	1126679812	1045770095	5284866966	9195020076	11040416698	1072580023	1204154455	2140954032	2963326113	2536136823	2564190454	gctA	glutaconate CoA-transferase, subunit A [EC:2.8.3.12]	Metabolism	Carbohydrate metabolism	00650 Butanoate metabolism [PATH:ko00650]
K01040	4973535300	5705485647	28449599301	3.73054e+08	5.01031e+08	4.93861e+08	1148592460	1671899543	1967614963	7505626350	3529107343	7841208624	4.06821e+08	4.68527e+08	4.0018e+08	7.75744e+08	8.0963e+08	8.03514e+08	4829626027	7335681771	9909271999	1027715580	1221389442	1980543686	2969139177	2885109951	2366753177	gctB	glutaconate CoA-transferase, subunit B [EC:2.8.3.12]	Metabolism	Carbohydrate metabolism	00650 Butanoate metabolism [PATH:ko00650]
K01042	4656585823	6054586327	8243153488	285062389	3.85153e+08	4.31353e+08	7.71072e+08	1018869959	1218991364	9334964479	3231380636	8447077913	3.6096e+08	2.66191e+08	2.5171e+08	5.76753e+08	9.01189e+08	4.86065e+08	5198744377	7432408922	9708723962	2.65828e+08	4.82956e+08	6.52897e+08	2519174417	7.95783e+08	7.348e+08	selA	L-seryl-tRNA(Ser) seleniumtransferase [EC:2.9.1.1]	Metabolism	Metabolism of other amino acids	00450 Selenocompound metabolism [PATH:ko00450]
K01044	0	0	0	0	0	0	0	0	0	0	0	0	0	0	0	0	0	0	0	0	0	0	0	0	0	0	0	CES1	carboxylesterase 1 [EC:3.1.1.1]	Metabolism	Xenobiotics biodegradation and metabolism	00983 Drug metabolism - other enzymes [PATH:ko00983]
K01046	8.5963e+08	1707543420	3116457819	1.20127e+07	1.41086e+07	1.57443e+07	4.38834e+07	5.6273e+07	3.13765e+07	1715724909	6.74524e+08	1882192084	2.17567e+07	1.12565e+07	9.29856e+06	1.42102e+07	3.45732e+07	8.09301e+06	1877811018	1968600734	3013553037	3806404746	4663679751	3637112639	6869210188	7048078870	6738205225	E3.1.1.3	triacylglycerol lipase [EC:3.1.1.3]	Metabolism	Lipid metabolism	00561 Glycerolipid metabolism [PATH:ko00561]
K01047	0	0	0	0	0	0	0	0	0	0	0	0	0	0	0	0	0	0	0	0	0	0	0	0	0	0	0	PLA2G, SPLA2	secretory phospholipase A2 [EC:3.1.1.4]	Metabolism	Lipid metabolism	00564 Glycerophospholipid metabolism [PATH:ko00564]
K01048	734329303	1006496302	1145225851	5.45359e+07	7.50392e+07	8.22676e+07	1.83604e+08	233786600	2.94083e+08	8.50875e+08	5.2428e+08	8.70486e+08	6.16294e+07	5.46417e+07	5.28719e+07	1.56986e+08	1.71308e+08	1.97444e+08	4.7463e+08	1558328679	1374149145	1.48285e+08	1.21464e+08	1.41738e+08	1.3334e+08	2.9336e+08	1.38872e+08	pldB	lysophospholipase [EC:3.1.1.5]	Metabolism	Lipid metabolism	00564 Glycerophospholipid metabolism [PATH:ko00564]
K01049	0	0	0	0	0	0	0	0	0	0	0	0	0	0	0	0	0	0	0	0	0	0	0	0	0	0	0	ACHE	acetylcholinesterase [EC:3.1.1.7]	Metabolism	Lipid metabolism	00564 Glycerophospholipid metabolism [PATH:ko00564]
K01051	2355272639	3464481273	3927307249	4.93813e+07	2.53415e+07	2.29171e+07	4.1528e+07	5.65514e+07	4.15296e+07	4915566155	1533850279	5300677049	3.54057e+07	2.21689e+07	1.23112e+07	2.38942e+07	1.86295e+07	2.44798e+07	2971135228	3394606725	4237192869	5.94097e+07	1.33233e+08	3.24856e+07	112624507	8.15216e+07	6.37113e+07	E3.1.1.11	pectinesterase [EC:3.1.1.11]	Metabolism	Carbohydrate metabolism	00040 Pentose and glucuronate interconversions [PATH:ko00040]
K01052	0	0	0	0	0	0	0	0	0	0	0	0	0	0	0	0	0	0	0	0	0	0	0	0	0	0	0	LIPA	lysosomal acid lipase/cholesteryl ester hydrolase [EC:3.1.1.13]	Metabolism	Lipid metabolism	00100 Steroid biosynthesis [PATH:ko00100]
K01053	4229355236	6578958298	9463480216	1.34278e+08	1.33784e+08	1.90488e+08	3.27213e+08	4.29662e+08	4.33941e+08	8387074092	4089865417	8980858882	1.70473e+08	1.50184e+08	1.03479e+08	156297198	2.29655e+08	2.02533e+08	6493227394	11206606869	13114415430	1399777374	2326117912	2347046665	4502185958	4643137432	2752827470	E3.1.1.17, gnl, RGN	gluconolactonase [EC:3.1.1.17]	Metabolism	Overview	01200 Carbon metabolism [PATH:ko01200]
K01054	1613553172	1709573964	1683868506	1.76661e+08	1.9873e+08	154886450	2.73986e+08	3.60803e+08	438970285	2208276711	9.39009e+08	2785661071	2.98733e+08	1.71026e+08	1.38042e+08	1.56961e+08	2.13254e+08	1.76478e+08	1235217693	1809935039	1969025306	5.00834e+07	8.21759e+07	5.6186e+07	244630958	2.86691e+08	2.18057e+08	MGLL	acylglycerol lipase [EC:3.1.1.23]	Metabolism	Lipid metabolism	00561 Glycerolipid metabolism [PATH:ko00561]
K01055	7335185703	8964296642	16242927845	2.28277e+08	2.39842e+08	3.48335e+08	5.65441e+08	6.87907e+08	6.66183e+08	10393611653	5096407850	11310195799	2.56989e+08	4.84555e+08	161766471	4.02029e+08	4.47515e+08	3.20182e+08	7680974212	11971395073	13546359401	6.31966e+08	1032010315	1759112369	4187224346	2663807912	3057124233	pcaD	3-oxoadipate enol-lactonase [EC:3.1.1.24]	Metabolism	Overview	01220 Degradation of aromatic compounds [PATH:ko01220]
K01057	6060911390	8364926638	9601904558	8.74975e+08	5.59562e+08	8.10061e+08	1233427187	1824474290	2112877091	9693258863	4583693294	10501662276	725827648	4.00297e+08	3.55581e+08	8.30123e+08	7.79664e+08	7.48016e+08	8198437249	11171898232	12990565348	8.86286e+08	2082462803	2047565839	3342771139	2792662175	2091687339	PGLS, pgl, devB	6-phosphogluconolactonase [EC:3.1.1.31]	Metabolism	Overview	01200 Carbon metabolism [PATH:ko01200]
K01058	442645768	2.63163e+08	429861216	7.15118e+06	3.34381e+06	1.6984e+06	1.07241e+07	9.47307e+06	7.6676e+06	7.50866e+08	3.84431e+08	8.14204e+08	3.11077e+06	1.98168e+06	3.4629e+06	1.68754e+06	5.78187e+06	317830	2590398534	2731528805	4568529399	7562865959	8134355852	6848760538	13026592326	10918281311	13093976669	pldA	phospholipase A1 [EC:3.1.1.32 3.1.1.4]	Metabolism	Lipid metabolism	00564 Glycerophospholipid metabolism [PATH:ko00564]
K01059	0	0	0	0	0	0	0	0	0	0	0	0	0	0	0	0	0	0	0	0	0	0	0	0	0	0	0	LPL	lipoprotein lipase [EC:3.1.1.34]	Metabolism	Lipid metabolism	00561 Glycerolipid metabolism [PATH:ko00561]
K01060	3581294359	4041463558	4852667141	5.14659e+08	6.33159e+08	7.34533e+08	9.91574e+08	1492196606	1826269913	5666488913	2685094856	7221817091	7.25025e+08	4.16433e+08	4.84921e+08	661633685	5.79998e+08	6.01755e+08	4232831525	6072817751	6481348485	5.4089e+08	9.784e+08	7.70724e+08	1462763832	1002453016	7.27585e+08	cah	cephalosporin-C deacetylase [EC:3.1.1.41]	Metabolism	Biosynthesis of other secondary metabolites	00311 Penicillin and cephalosporin biosynthesis [PATH:ko00311]
K01061	7744803381	10042507940	14725651845	2.58683e+08	2.89481e+08	3.26709e+08	4.5465e+08	6.11571e+08	7.1255e+08	13079809240	6541171305	14682438289	3.00318e+08	1.8974e+08	1.6483e+08	330749212	3.50138e+08	2.92466e+08	12011321049	21579181337	26194182859	16099699794	20701542862	15206791408	31599363428	31678910919	28859477707	E3.1.1.45	carboxymethylenebutenolidase [EC:3.1.1.45]	Metabolism	Xenobiotics biodegradation and metabolism	00364 Fluorobenzoate degradation [PATH:ko00364]
K01062	0	0	0	0	0	0	0	0	0	0	0	0	0	0	0	0	0	0	0	0	0	0	0	0	0	0	0	PLA2G7, PAFAH	platelet-activating factor acetylhydrolase [EC:3.1.1.47]	Metabolism	Lipid metabolism	00565 Ether lipid metabolism [PATH:ko00565]
K01063	0	0	0	0	0	0	0	0	0	0	0	0	0	0	0	0	0	0	0	0	0	0	0	0	0	0	0	JHE	juvenile-hormone esterase [EC:3.1.1.59]	Metabolism	Metabolism of terpenoids and polyketides	00981 Insect hormone biosynthesis [PATH:ko00981]
K01064	0	0	0	0	0	0	0	0	0	0	0	0	0	0	0	0	0	0	0	0	0	0	0	0	0	0	0	WNT9	wingless-type MMTV integration site family, member 9	Environmental Information Processing	Signal transduction	04310 Wnt signaling pathway [PATH:ko04310]
K01067	0	0	0	0	0	0	0	0	0	0	0	0	0	0	0	0	0	0	0	0	0	0	0	0	0	0	0	E3.1.2.1, ACH1	acetyl-CoA hydrolase [EC:3.1.2.1]	Metabolism	Carbohydrate metabolism	00620 Pyruvate metabolism [PATH:ko00620]
K01068	0	0	0	0	0	0	0	0	0	0	0	0	0	0	0	0	0	0	0	0	0	0	0	0	0	0	0	ACOT1_2_4	acyl-coenzyme A thioesterase 1/2/4 [EC:3.1.2.2]	Metabolism	Lipid metabolism	00062 Fatty acid elongation [PATH:ko00062]
K01069	17574418730	18829050978	25829096281	2607424766	3530414303	3165581007	4760240581	6361841504	7535383507	26573085111	12952526948	28997700377	4101053382	2337391811	1985721844	3098110933	2822273190	2678188562	20564091573	30116991551	35134100026	17898696654	21638416254	17172343690	34796084902	36427920980	30070943485	E3.1.2.6, gloB	hydroxyacylglutathione hydrolase [EC:3.1.2.6]	Metabolism	Carbohydrate metabolism	00620 Pyruvate metabolism [PATH:ko00620]
K01070	2.59315e+08	4.5069e+08	9.33862e+08	6.85469e+06	3.02365e+06	1.31944e+07	0	0	0	6.25307e+08	2.41219e+08	7.45522e+08	1.27799e+06	2.84772e+06	3.44192e+06	1.46461e+06	4.05074e+06	881476	2336413976	3346181337	4181953113	10019392935	12319793217	9214760755	20699728953	17665769709	17587756421	frmB, ESD, fghA	S-formylglutathione hydrolase [EC:3.1.2.12]	Metabolism	Overview	01200 Carbon metabolism [PATH:ko01200]
K01071	3097473700	3490246073	7780732763	9.61852e+07	7.00411e+07	5.40742e+07	1.65672e+08	1.68223e+08	1.65253e+08	5345803799	2075030741	5767421048	6.5318e+07	4.70897e+07	3.47403e+07	6.01942e+07	9.04869e+07	5.25848e+07	2789792129	3432315682	4045099309	1.14091e+08	2.50387e+08	5.87992e+08	1636148780	9.0622e+08	2.95348e+08	MCH	medium-chain acyl-[acyl-carrier-protein] hydrolase [EC:3.1.2.21]	Metabolism	Lipid metabolism	00061 Fatty acid biosynthesis [PATH:ko00061]
K01074	0	0	0	0	0	0	0	0	0	0	0	0	0	0	0	0	0	0	0	0	0	0	0	0	0	0	0	PPT	palmitoyl-protein thioesterase [EC:3.1.2.22]	Metabolism	Overview	01212 Fatty acid metabolism [PATH:ko01212]
K01075	2088129083	1511119826	2840426093	2.57842e+07	3.89815e+07	3.60595e+07	4.76307e+07	7.19057e+07	4.23081e+07	1674384673	1117970308	2170735266	1.81001e+07	1.89596e+07	2.04262e+07	3.47032e+07	4.50193e+07	2.95986e+07	1948333824	4703832190	4415676435	3748356134	4556431073	3686047085	6900098504	7253406953	5844430784	E3.1.2.23	4-hydroxybenzoyl-CoA thioesterase [EC:3.1.2.23]	Metabolism	Metabolism of cofactors and vitamins	00130 Ubiquinone and other terpenoid-quinone biosynthesis [PATH:ko00130]
K01077	6.2675e+08	6.30232e+08	6.92102e+08	1.57599e+07	2.23842e+07	1.46295e+07	3.39924e+07	2.3127e+07	6.53531e+07	8.98194e+08	429995572	8.219e+08	2.18614e+07	2.21429e+07	1.905e+07	2.70349e+07	3.43195e+07	3.05841e+07	1687863672	3381905984	3424183148	5848971609	7184283570	5623234667	11212596024	11116083769	9433198254	E3.1.3.1, phoA, phoB	alkaline phosphatase [EC:3.1.3.1]	Metabolism	Metabolism of cofactors and vitamins	00730 Thiamine metabolism [PATH:ko00730]
K01078	0	0	0	0	0	0	0	0	0	0	0	0	0	0	0	0	0	0	0	0	0	0	0	0	0	0	0	PHO	acid phosphatase [EC:3.1.3.2]	Metabolism	Metabolism of cofactors and vitamins	00730 Thiamine metabolism [PATH:ko00730]
K01079	1060618342	1323787808	1887922992	8.55799e+07	123521318	1.30839e+08	2.43639e+08	3544809331	3.73124e+08	1781068024	1139635712	2709884540	9.17368e+07	1.04894e+08	8.95081e+07	1.8604e+08	2.03086e+08	1.47132e+08	4132987241	6035290471	7202854613	6325736985	7394557816	6798664975	12159749998	10786669587	10733801105	serB, PSPH	phosphoserine phosphatase [EC:3.1.3.3]	Metabolism	Overview	01200 Carbon metabolism [PATH:ko01200]
K01080	0	0	0	0	0	0	0	0	0	0	0	0	0	0	0	0	0	0	0	0	0	0	0	0	0	0	0	PLPP1_2_3	phosphatidate phosphatase [EC:3.1.3.4]	Metabolism	Lipid metabolism	00561 Glycerolipid metabolism [PATH:ko00561]
K01081	2353723963	2257623008	3156348377	6.03332e+08	7.83518e+08	9.27532e+08	1427736488	2335631639	2794377138	3488552451	1822383554	3959256436	1016807162	5.01944e+08	4.8821e+08	1103698357	6.70745e+08	8.99986e+08	3276366336	6241715709	6363505099	6440064784	9520984833	7288189722	15751140994	12867422653	12604859838	E3.1.3.5	5'-nucleotidase [EC:3.1.3.5]	Metabolism	Nucleotide metabolism	00230 Purine metabolism [PATH:ko00230]
K01082	6.84733e+08	8.64169e+08	8.67878e+08	3.09626e+06	2.94759e+06	5.99483e+06	4.3307e+06	1.59352e+07	8.40688e+06	6.49167e+08	3.78774e+08	8.45431e+08	2.63083e+06	3.5697e+06	587732	1.40913e+06	3.47395e+06	1.72631e+06	8.51811e+08	2147079108	2105194434	5.6428e+08	7.4626e+08	9.07072e+08	1241439852	1250792276	9.24585e+08	cysQ, MET22, BPNT1	3'(2'), 5'-bisphosphate nucleotidase [EC:3.1.3.7]	Metabolism	Energy metabolism	00920 Sulfur metabolism [PATH:ko00920]
K01083	1.73343e+07	4.47538e+07	1.7635e+07	3.29803e+07	2.17204e+07	1.85445e+07	3.32664e+07	2.35996e+07	5.84079e+07	1.8001e+07	6.14799e+06	0	2.66748e+07	8.37591e+06	8.77328e+06	2.12311e+07	1.10731e+07	2.16467e+07	0	2.76156e+07	1.73554e+07	3.56416e+06	1.91661e+07	6.68023e+06	2.22597e+07	3.04786e+06	1.54298e+07	E3.1.3.8	3-phytase [EC:3.1.3.8]	Metabolism	Carbohydrate metabolism	00562 Inositol phosphate metabolism [PATH:ko00562]
K01084	0	0	0	0	0	0	0	0	0	0	0	0	0	0	0	0	0	0	0	0	0	0	0	0	0	0	0	G6PC	glucose-6-phosphatase [EC:3.1.3.9]	Metabolism	Carbohydrate metabolism	00010 Glycolysis / Gluconeogenesis [PATH:ko00010]
K01085	2.40824e+07	2.28613e+07	5.40502e+07	0	0	0	0	0	0	1.02675e+07	0	4.61396e+07	0	0	0	0	0	0	9.78385e+07	4.35391e+07	2.81743e+07	0	0	0	0	0	0	agp	glucose-1-phosphatase [EC:3.1.3.10]	Metabolism	Carbohydrate metabolism	00010 Glycolysis / Gluconeogenesis [PATH:ko00010]
K01086	3.65564e+07	1.05167e+08	8.61123e+07	6.30269e+06	474095	4.42098e+06	5.23558e+06	4527825	3.03096e+06	438041220	6.87743e+07	1.06612e+08	1.71826e+06	3.75177e+06	648468	1.11786e+06	7.40686e+06	3.3316e+06	1458289923	1976588403	2491705567	5747377197	7057532871	5470211229	10579812305	10493596155	9524233789	fbp-SEBP	fructose-1,6-bisphosphatase I / sedoheptulose-1,7-bisphosphatase [EC:3.1.3.11 3.1.3.37]	Metabolism	Overview	01200 Carbon metabolism [PATH:ko01200]
K01087	2965148542	2995169498	4399993104	5.23727e+08	7.08571e+08	8.64518e+08	1199548555	1785854582	2166091603	4124688283	2458729706	5412224333	877490877	4.55872e+08	362061636	7.82522e+08	7.21157e+08	7.24277e+08	4003083644	7946482418	8838460593	4753425131	6572076594	3933381534	8327317759	7873612807	7497066520	otsB	trehalose 6-phosphate phosphatase [EC:3.1.3.12]	Metabolism	Carbohydrate metabolism	00500 Starch and sucrose metabolism [PATH:ko00500]
K01089	1938483882	2195665366	2673130904	4.76148e+07	3.62486e+07	8.06173e+08	7.19403e+07	1.24451e+08	1.35921e+08	2734725946	1282349822	3449011377	4.54842e+07	3.9826e+07	2.97955e+07	5.38787e+07	9.46406e+07	4.40438e+07	1429299788	2070219573	2726466147	3.49528e+06	4.01728e+07	7.86961e+06	6.08366e+07	3.53e+07	0	hisB	imidazoleglycerol-phosphate dehydratase / histidinol-phosphatase [EC:4.2.1.19 3.1.3.15]	Metabolism	Overview	01230 Biosynthesis of amino acids [PATH:ko01230]
K01091	10399387512	11551554360	17198711559	1743452149	2333397038	1996190551	2951382061	4128156101	5020449148	17494486263	7581316735	19385066124	3196114150	1576730646	1254062194	2124380324	1891305150	1923030567	18829530824	25654624976	33365770528	26186766415	32789679608	25332777783	51375794499	44943736644	45225645308	gph	phosphoglycolate phosphatase [EC:3.1.3.18]	Metabolism	Carbohydrate metabolism	00630 Glyoxylate and dicarboxylate metabolism [PATH:ko00630]
K01092	9616126026	11390485507	16408910156	7.88406e+08	1022286116	1221912960	1910964680	2845451519	3131629299	15083091065	6878088317	17257950805	1011002999	7.2019e+08	6.1033e+08	1357251055	1337656345	1262048590	12818286591	19067807585	22833225831	6332371990	8952201447	7825275565	14992883617	13724159123	12532578940	E3.1.3.25, IMPA, suhB	myo-inositol-1(or 4)-monophosphatase [EC:3.1.3.25]	Metabolism	Carbohydrate metabolism	00562 Inositol phosphate metabolism [PATH:ko00562]
K01093	1074575354	1674710595	2641268939	2.47753e+07	1.02967e+07	1.23637e+07	3.78704e+07	2.60896e+07	3.14488e+07	2957890244	7.77855e+08	2516841475	1.33091e+07	1.22711e+07	5.49816e+06	1.54431e+07	7.5102e+07	1.04032e+07	1642566796	1506010492	2186175088	1.46244e+08	2.12536e+08	8.51782e+07	6.76743e+07	3.67016e+08	1.27004e+07	appA	4-phytase / acid phosphatase [EC:3.1.3.26 3.1.3.2]	Metabolism	Carbohydrate metabolism	00562 Inositol phosphate metabolism [PATH:ko00562]
K01094	0	0	0	0	0	0	0	0	0	0	0	0	0	0	0	0	0	0	0	0	0	0	0	0	0	0	0	GEP4	phosphatidylglycerophosphatase GEP4 [EC:3.1.3.27]	Metabolism	Lipid metabolism	00564 Glycerophospholipid metabolism [PATH:ko00564]
K01095	2063936263	2566229679	3910314581	5.00735e+07	5.6723e+07	8.98004e+07	9.49966e+07	275152830	1.43071e+08	3777053046	1205437129	3961396786	4.50817e+07	4.76131e+07	3.52495e+07	6.06481e+07	8.383e+07	4.0305e+07	4479746153	5424109311	6769504477	5754044396	7133183603	5765594017	10708725890	11384875632	10037342212	pgpA	phosphatidylglycerophosphatase A [EC:3.1.3.27]	Metabolism	Lipid metabolism	00564 Glycerophospholipid metabolism [PATH:ko00564]
K01096	0	0	0	0	0	0	0	0	0	0	0	0	0	0	0	0	0	0	0	0	0	0	0	0	0	0	0	pgpB	phosphatidylglycerophosphatase B [EC:3.1.3.27 3.1.3.81 3.1.3.4 3.6.1.27]	Metabolism	Lipid metabolism	00564 Glycerophospholipid metabolism [PATH:ko00564]
K01097	0	0	0	0	0	0	0	0	0	0	0	0	0	0	0	0	0	0	0	0	0	0	0	0	0	0	0	NANP	N-acylneuraminate-9-phosphatase [EC:3.1.3.29]	Metabolism	Carbohydrate metabolism	00520 Amino sugar and nucleotide sugar metabolism [PATH:ko00520]
K01099	0	0	0	0	0	0	0	0	0	0	0	0	0	0	0	0	0	0	0	0	0	0	0	0	0	0	0	INPP5B_F	inositol polyphosphate 5-phosphatase INPP5B/F [EC:3.1.3.36]	Metabolism	Carbohydrate metabolism	00562 Inositol phosphate metabolism [PATH:ko00562]
K01100	0	0	0	0	0	0	0	0	0	0	0	0	0	0	0	0	0	0	0	0	0	0	0	0	0	0	0	E3.1.3.37	sedoheptulose-bisphosphatase [EC:3.1.3.37]	Metabolism	Overview	01200 Carbon metabolism [PATH:ko01200]
K01101	6.33514e+08	8.49194e+08	1249009143	9.83096e+07	148935579	1.97132e+08	2.32694e+08	3.1123e+08	3.17338e+08	1528082145	5.27409e+08	1626061941	144342297	1.14858e+08	1.17991e+08	4.16636e+08	2.35066e+08	1.40797e+08	1211488453	1392246254	1840066882	1.77877e+08	1.74435e+08	1.31425e+08	4.44331e+08	2.67891e+08	2.99843e+08	E3.1.3.41	4-nitrophenyl phosphatase [EC:3.1.3.41]	Metabolism	Xenobiotics biodegradation and metabolism	00627 Aminobenzoate degradation [PATH:ko00627]
K01103	0	0	0	0	0	0	0	0	0	0	0	0	0	0	0	0	0	0	0	0	0	0	0	0	0	0	0	PFKFB3	6-phosphofructo-2-kinase / fructose-2,6-biphosphatase 3&	Metabolism	Carbohydrate metabolism	00051 Fructose and mannose metabolism [PATH:ko00051]
K01106	0	0	0	0	0	0	0	0	0	0	0	0	0	0	0	0	0	0	0	0	0	0	0	0	0	0	0	E3.1.3.56	inositol-1,4,5-trisphosphate 5-phosphatase [EC:3.1.3.56]	Metabolism	Carbohydrate metabolism	00562 Inositol phosphate metabolism [PATH:ko00562]
K01107	0	0	0	0	0	0	0	0	0	0	0	0	0	0	0	0	0	0	0	0	0	0	0	0	0	0	0	INPP1	inositol polyphosphate 1-phosphatase [EC:3.1.3.57]	Metabolism	Carbohydrate metabolism	00562 Inositol phosphate metabolism [PATH:ko00562]
K01108	0	0	0	0	0	0	0	0	0	0	0	0	0	0	0	0	0	0	0	0	0	0	0	0	0	0	0	MTM1	myotubularin [EC:3.1.3.64 3.1.3.95]	Metabolism	Carbohydrate metabolism	00562 Inositol phosphate metabolism [PATH:ko00562]
K01109	0	0	0	0	0	0	0	0	0	0	0	0	0	0	0	0	0	0	0	0	0	0	0	0	0	0	0	INPP4	inositol polyphosphate-4-phosphatase [EC:3.1.3.66]	Metabolism	Carbohydrate metabolism	00562 Inositol phosphate metabolism [PATH:ko00562]
K01110	0	0	0	0	0	0	0	0	0	0	0	0	0	0	0	0	0	0	0	0	0	0	0	0	0	0	0	PTEN	phosphatidylinositol-3,4,5-trisphosphate 3-phosphatase and dual-specificity protein phosphatase PTEN [EC:3.1.3.16 3.1.3.48 3.1.3.67]	Metabolism	Carbohydrate metabolism	00562 Inositol phosphate metabolism [PATH:ko00562]
K01113	381333339	5.7016e+08	5.54366e+08	0	638068	2.03447e+06	5.26227e+06	1.10706e+06	1.26262e+06	6.75733e+08	1.33976e+08	6.01988e+08	849006	720943	844664	739047	2.39782e+06	0	2893710616	4349872476	4766700993	17196766810	20185481642	13938713822	30306915886	31399358382	25638296331	phoD	alkaline phosphatase D [EC:3.1.3.1]	Metabolism	Metabolism of cofactors and vitamins	00790 Folate biosynthesis [PATH:ko00790]
K01114	3827301763	5989174023	8144339210	5.16615e+07	3.52181e+07	6.47428e+07	1.07119e+08	1.19937e+08	1.85637e+08	7501208088	3974060447	9245111900	3.0925e+07	4.49249e+07	3.67565e+07	8.97426e+07	9.8977e+07	7.74138e+07	6869881431	13844185878	14475880858	6180957798	7351762242	5459949584	12364201746	11418595580	10461127639	plc	phospholipase C [EC:3.1.4.3]	Metabolism	Carbohydrate metabolism	00562 Inositol phosphate metabolism [PATH:ko00562]
K01115	5.82743e+07	7.7807e+07	5.99217e+07	1.28443e+06	0	0	0	0	0	9.01584e+07	4.33441e+07	1.29531e+08	0	0	0	0	0	0	4.86727e+07	9.03105e+07	2.22621e+08	0	0	6.97582e+06	5.50196e+07	3.28521e+07	9.31602e+07	PLD1_2	phospholipase D1/2 [EC:3.1.4.4]	Metabolism	Lipid metabolism	00564 Glycerophospholipid metabolism [PATH:ko00564]
K01116	0	0	0	0	0	0	0	0	0	0	0	0	0	0	0	0	0	0	0	0	0	0	0	0	0	0	0	PLCG1	phosphatidylinositol phospholipase C, gamma-1 [EC:3.1.4.11]	Metabolism	Carbohydrate metabolism	00562 Inositol phosphate metabolism [PATH:ko00562]
K01117	0	0	0	0	0	0	0	0	0	0	0	0	0	0	0	0	0	0	0	0	0	0	0	0	0	0	0	E3.1.4.12	sphingomyelin phosphodiesterase [EC:3.1.4.12]	Metabolism	Lipid metabolism	00600 Sphingolipid metabolism [PATH:ko00600]
K01119	1553760370	1752394942	2561796654	3.75843e+08	4.0445e+08	3.54606e+08	4.01375e+08	5.78053e+08	6.41069e+08	2720740985	1523894130	2908986805	6.94905e+08	2.87858e+08	2.56061e+08	2.97841e+08	2.58214e+08	2.6716e+08	1699823915	2710360606	2800607390	3.49158e+08	3.18866e+08	2.82417e+08	1996446087	629372543	9.89571e+08	cpdB	2',3'-cyclic-nucleotide 2'-phosphodiesterase / 3'-nucleotidase [EC:3.1.4.16 3.1.3.6]	Metabolism	Nucleotide metabolism	00230 Purine metabolism [PATH:ko00230]
K01120	0	0	0	0	0	0	0	0	0	0	0	0	0	0	0	0	0	0	0	0	0	0	0	0	0	0	0	cpdP	3',5'-cyclic-nucleotide phosphodiesterase [EC:3.1.4.17]	Metabolism	Nucleotide metabolism	00230 Purine metabolism [PATH:ko00230]
K01122	0	0	0	0	0	0	0	0	0	0	0	0	0	0	0	0	0	0	0	0	0	0	0	0	0	0	0	ENPP2	ectonucleotide pyrophosphatase/phosphodiesterase family member 2 [EC:3.1.4.39]	Metabolism	Lipid metabolism	00565 Ether lipid metabolism [PATH:ko00565]
K01123	0	0	0	0	0	0	0	0	0	0	0	0	0	0	0	0	0	0	0	0	0	0	0	0	0	0	0	E3.1.4.41	sphingomyelin phosphodiesterase D [EC:3.1.4.41]	Metabolism	Lipid metabolism	00600 Sphingolipid metabolism [PATH:ko00600]
K01125	0	0	0	0	0	0	0	0	0	0	0	0	0	0	0	0	0	0	0	0	0	0	0	0	0	0	0	NAGPA	N-acetylglucosamine-1-phosphodiester alpha-N-acetylglucosaminidase [EC:3.1.4.45]	Cellular Processes	Transport and catabolism	04142 Lysosome [PATH:ko04142]
K01126	5249160361	5802628881	8827142705	7.37624e+08	9.32075e+08	9.06119e+08	1076793356	1580230433	1905039040	9667660583	5312079741	11270497524	1417387220	7.13333e+08	5.48765e+08	7.4974e+08	6.64489e+08	6.4954e+08	10520376895	14168836603	18766837387	10652870989	13519352446	10571799966	23173951203	20054014534	17863130546	E3.1.4.46, glpQ, ugpQ	glycerophosphoryl diester phosphodiesterase [EC:3.1.4.46]	Metabolism	Lipid metabolism	00564 Glycerophospholipid metabolism [PATH:ko00564]
K01127	0	0	0	0	0	0	0	0	0	0	0	0	0	0	0	0	0	0	0	0	0	0	0	0	0	0	0	E3.1.4.50	glycosylphosphatidylinositol phospholipase D [EC:3.1.4.50]	Metabolism	Glycan biosynthesis and metabolism	00563 Glycosylphosphatidylinositol(GPI)-anchor biosynthesis [PATH:ko00563]
K01129	6704667585	8057228966	10902399609	1237902718	1699750644	1643238937	2396692552	4208974325	3926868768	10895993680	5301710597	12226992906	2212147791	1116976268	9.60918e+08	1514782284	1438799372	1385746996	10391988479	14621037302	19628210378	8899445742	11616719358	10423410941	18900734495	16602773149	16888815822	dgt	dGTPase [EC:3.1.5.1]	Metabolism	Nucleotide metabolism	00230 Purine metabolism [PATH:ko00230]
K01130	1.78322e+08	1.40115e+08	1.39049e+08	3.76654e+07	6.36074e+07	6.30176e+07	1.35867e+07	3.83335e+07	3.11935e+07	2.69293e+08	8.2932e+07	3.03217e+08	4.07895e+07	3.73453e+07	3.57191e+07	7.41942e+06	1.28789e+07	6.2968e+06	6.49865e+07	2.62542e+08	1.99393e+08	1.19149e+08	6.20401e+07	2.69296e+07	1.69746e+08	6.80709e+07	5.55826e+07	E3.1.6.1, aslA	arylsulfatase [EC:3.1.6.1]	Metabolism	Lipid metabolism	00140 Steroid hormone biosynthesis [PATH:ko00140]
K01131	0	0	0	0	0	0	0	0	0	0	0	0	0	0	0	0	0	0	0	0	0	0	0	0	0	0	0	STS	steryl-sulfatase [EC:3.1.6.2]	Metabolism	Lipid metabolism	00140 Steroid hormone biosynthesis [PATH:ko00140]
K01132	0	0	0	0	0	0	0	0	0	0	0	0	0	0	0	0	0	0	0	0	0	0	0	0	0	0	0	GALNS	N-acetylgalactosamine-6-sulfatase [EC:3.1.6.4]	Metabolism	Glycan biosynthesis and metabolism	00531 Glycosaminoglycan degradation [PATH:ko00531]
K01134	1719981188	2096123019	2365843998	2.61398e+07	7.85962e+06	1.43097e+07	2.79553e+07	8.20212e+06	3.11609e+07	3434894786	1426198038	3363814593	8.83444e+06	4.71483e+06	3.39369e+06	9.15314e+06	9.04198e+06	8.64784e+06	2034482157	2313453477	2840742815	0	0	4.40373e+06	1.68793e+07	0	6.58872e+06	ARSA	arylsulfatase A [EC:3.1.6.8]	Metabolism	Lipid metabolism	00600 Sphingolipid metabolism [PATH:ko00600]
K01135	0	0	0	0	0	0	0	0	0	0	0	0	0	0	0	0	0	0	0	0	0	0	0	0	0	0	0	ARSB	arylsulfatase B [EC:3.1.6.12]	Metabolism	Glycan biosynthesis and metabolism	00531 Glycosaminoglycan degradation [PATH:ko00531]
K01136	5.37022e+08	8.99887e+08	1048033920	8.06163e+06	5.19884e+06	4.62766e+06	1.3527e+07	0	3.08252e+06	1344441949	3.75546e+08	1478924796	2.61468e+06	2.15047e+06	2.90258e+06	0	4.04116e+06	678844	7.96814e+08	9.58457e+08	1292913355	0	5.07508e+06	0	9.16848e+06	0	0	IDS	iduronate 2-sulfatase [EC:3.1.6.13]	Metabolism	Glycan biosynthesis and metabolism	00531 Glycosaminoglycan degradation [PATH:ko00531]
K01137	7.06165e+06	2.36284e+07	1.3966e+07	0	2.63141e+06	6.29079e+06	1.88464e+06	1.63149e+07	1.87452e+07	5.30602e+07	2.57885e+07	4.05883e+07	3.85672e+06	953111	0	0	3.81562e+06	1.93655e+06	8.77431e+06	1.125e+07	1.45599e+07	5.60871e+06	0	0	0	0	0	GNS	N-acetylglucosamine-6-sulfatase [EC:3.1.6.14]	Metabolism	Glycan biosynthesis and metabolism	00531 Glycosaminoglycan degradation [PATH:ko00531]
K01139	16395790592	21089407408	29402387587	1853735856	2367655114	2550439799	3629567244	5115609628	5705112308	27236426970	12517981111	30292200560	2933928276	1704771042	1512128762	2402782212	2547433521	2180897204	19599828954	28314757158	36701795431	8325552548	11101702871	9520631349	19217759427	17174604813	14809479155	spoT	GTP diphosphokinase / guanosine-3',5'-bis(diphosphate) 3'-diphosphatase [EC:2.7.6.5 3.1.7.2]	Metabolism	Nucleotide metabolism	00230 Purine metabolism [PATH:ko00230]
K01141	7.05353e+08	9.78666e+08	1100909466	3.35588e+06	7.60304e+06	839920	2.92915e+06	2.08075e+06	1.5635e+07	847983080	6.39542e+08	1127357291	6.46173e+06	2.16245e+06	4.20153e+06	2.24592e+06	9.50526e+06	1.82704e+06	1321768239	3191273582	3601015126	1503650840	1934714874	2392029567	4673041575	3897127180	3635314884	sbcB, exoI	exodeoxyribonuclease I [EC:3.1.11.1]	Genetic Information Processing	Replication and repair	03430 Mismatch repair [PATH:ko03430]
K01142	7971606764	8573597231	12482058892	1475472458	1779452156	1776720086	2497606499	3668826401	4808402996	12007245391	6318766009	14125568509	2442339480	1233417727	9.84992e+08	1729951532	1327587337	1458071298	13242080643	20492499121	24666447006	14966498165	19312229303	15908360147	33975816447	27838274124	25802998105	E3.1.11.2, xthA	exodeoxyribonuclease III [EC:3.1.11.2]	Genetic Information Processing	Replication and repair	03410 Base excision repair [PATH:ko03410]
K01148	0	0	0	0	0	0	0	0	0	0	0	0	0	0	0	0	0	0	0	0	0	0	0	0	0	0	0	PARN, PNLDC1	poly(A)-specific ribonuclease [EC:3.1.13.4]	Genetic Information Processing	Folding, sorting and degradation	03018 RNA degradation [PATH:ko03018]
K01151	6581612779	8117259695	11428178754	1035009523	1106312149	1070872959	1649970999	2241010924	2475818136	11039372439	4629808994	12623353589	1615207172	7.84881e+08	6.28007e+08	1064285423	1164386742	9.84954e+08	6474843552	9189391075	11844416411	7.03012e+08	8.82416e+08	6.77903e+08	1761281231	1160891159	1213657152	nfo	deoxyribonuclease IV [EC:3.1.21.2]	Genetic Information Processing	Replication and repair	03410 Base excision repair [PATH:ko03410]
K01158	0	0	0	0	0	0	5.687e+06	0	1.59489e+07	9.24675e+06	8.98829e+06	0	0	0	1.949e+06	0	0	0	0	0	0	0	0	0	8.90039e+06	0	0	DNASE2	deoxyribonuclease II [EC:3.1.22.1]	Cellular Processes	Transport and catabolism	04142 Lysosome [PATH:ko04142]
K01159	7931429171	9432902705	13082493172	1181091068	1596266780	1438467028	2211046754	2962948097	3460704025	11897395130	5741236452	14530898669	1965304626	1037207718	8.52489e+08	1350971216	1359021792	1200497067	10523797049	15170651694	19486090493	6667502471	9532301396	7774050840	15576627001	14401406726	13288335975	ruvC	crossover junction endodeoxyribonuclease RuvC [EC:3.1.22.4]	Genetic Information Processing	Replication and repair	03440 Homologous recombination [PATH:ko03440]
K01164	0	0	0	0	0	0	0	0	0	0	0	0	0	0	0	0	0	0	0	0	0	0	0	0	0	0	0	POP1	ribonuclease P/MRP protein subunit POP1 [EC:3.1.26.5]	Genetic Information Processing	Translation	03013 RNA transport [PATH:ko03013]
K01173	2147646843	2391231177	3077034783	4.21043e+08	6.02161e+08	416037496	5.05426e+08	7.25864e+08	9.4612e+08	4408036320	1863003230	4815159096	7.02646e+08	3.60657e+08	2.74384e+08	369994910	3.05848e+08	2.83642e+08	5522420956	6395758545	7756894832	14738770469	20133533157	14079946943	27490191111	18930547477	24872226419	ENDOG	endonuclease G, mitochondrial	Cellular Processes	Cell growth and death	04210 Apoptosis [PATH:ko04210]
K01176	1878615933	1998271295	3308926837	471846217	4.8538e+08	5.13619e+08	2.84988e+08	4.56141e+08	4.39349e+08	3535739485	1574279902	3708581912	1090401066	359355508	3.11548e+08	3.2456e+08	1.3951e+08	2.6712e+08	1745357925	2196098044	3151897929	5.27056e+08	9.77959e+08	5.95924e+08	3202821102	7.64154e+08	1411681931	AMY, amyA, malS	alpha-amylase [EC:3.2.1.1]	Metabolism	Carbohydrate metabolism	00500 Starch and sucrose metabolism [PATH:ko00500]
K01177	0	0	0	0	0	0	0	0	0	0	0	0	0	0	0	0	0	0	0	0	0	0	0	1.87683e+07	3.62373e+07	0	2.97277e+07	E3.2.1.2	beta-amylase [EC:3.2.1.2]	Metabolism	Carbohydrate metabolism	00500 Starch and sucrose metabolism [PATH:ko00500]
K01178	2425503590	3391762714	5606340154	2.85561e+08	310119846	4.294e+08	7.29472e+08	1057510004	1471107938	4857719944	1788921908	4700515204	5.50148e+08	253079966	2.117e+08	4.56317e+08	3.1676e+08	4.52741e+08	3606485196	4652219448	6215929657	3.21242e+08	8.1346e+08	6.35478e+08	1010995119	6.89071e+08	4.9932e+08	SGA1	glucoamylase [EC:3.2.1.3]	Metabolism	Carbohydrate metabolism	00500 Starch and sucrose metabolism [PATH:ko00500]
K01179	30441445886	33543885815	44948766799	2203860369	2664589549	3256558224	4590444104	6759902480	8316832942	46454181717	22251368006	53868672542	3009338264	1869712250	1584319505	3129639272	2591124586	2651581068	27705896581	42336640310	49231338951	5622567387	8853618863	6626496932	11037290017	11403235152	8054556947	E3.2.1.4	endoglucanase [EC:3.2.1.4]	Metabolism	Carbohydrate metabolism	00500 Starch and sucrose metabolism [PATH:ko00500]
K01182	8.45784e+07	2.66731e+08	5.63126e+08	9.98572e+07	5.58645e+07	8.12192e+07	8.73626e+07	1.17644e+08	1.38725e+08	7.47882e+08	1.3628e+08	2.84089e+08	6.90561e+07	4.72028e+07	3.10793e+07	1.05972e+08	1.00278e+08	6.70702e+07	4.51819e+08	4.14274e+08	5.22409e+08	1.14147e+08	2.34083e+08	142585858	1.4533e+08	2.49018e+08	2.27741e+08	IMA, malL	oligo-1,6-glucosidase [EC:3.2.1.10]	Metabolism	Carbohydrate metabolism	00052 Galactose metabolism [PATH:ko00052]
K01183	1711460680	2060075483	3597725605	2.69506e+07	4.29392e+07	4.27953e+07	3.47854e+07	5.17332e+07	8.79034e+07	3236261387	1617613987	2939977323	1.95125e+07	2.71474e+07	1.97439e+07	3.64241e+07	5.44572e+07	4.46364e+07	2058266868	2403447492	3320770016	5.88888e+07	233228747	1.72728e+08	8.3227e+08	3.2755e+08	1.64057e+08	E3.2.1.14	chitinase [EC:3.2.1.14]	Metabolism	Carbohydrate metabolism	00520 Amino sugar and nucleotide sugar metabolism [PATH:ko00520]
K01184	2569129735	3035640997	4718625948	2.35169e+07	9.12914e+06	6.21363e+06	2.36826e+07	1.63916e+07	0	4865482458	1492427182	4815348945	5.29637e+06	1.02837e+07	4.64046e+06	9.67875e+06	5.68785e+06	1.86065e+06	3513276335	2665836211	4215397944	3.9754e+06	5.37421e+07	2.50797e+07	6.93184e+08	2.98856e+07	1.41744e+08	E3.2.1.15	polygalacturonase [EC:3.2.1.15]	Metabolism	Carbohydrate metabolism	00040 Pentose and glucuronate interconversions [PATH:ko00040]
K01186	1000280842	8.36397e+08	1397679367	18271801	2.44761e+07	29174756	2.67816e+07	2.75888e+07	3.94697e+07	1802549518	9.14688e+08	2310443110	2.11184e+07	2.20607e+07	1.46721e+07	1.68067e+07	2.94858e+07	1.55834e+07	9.66472e+08	1616461816	2466944037	5.09823e+06	1.06641e+07	8.76285e+06	6.15718e+07	6.91302e+06	1.5103e+07	NEU1	sialidase-1 [EC:3.2.1.18]	Metabolism	Lipid metabolism	00600 Sphingolipid metabolism [PATH:ko00600]
K01187	15219877496	17171075375	23182322663	1552114645	1744177270	1915304035	4269116655	3881823956	4763260400	24154796718	12345302985	26718211480	2562718383	1383131961	1165473133	2038206909	1804777850	1878258691	15596474117	24699245217	30609550489	1323026531	2590298323	2082939693	6139814945	3832880148	2894831468	malZ	alpha-glucosidase [EC:3.2.1.20]	Metabolism	Carbohydrate metabolism	00052 Galactose metabolism [PATH:ko00052]
K01188	0	0	0	0	0	0	0	0	0	0	0	0	0	0	0	0	0	0	0	0	0	0	0	0	0	0	0	E3.2.1.21	beta-glucosidase [EC:3.2.1.21]	Metabolism	Carbohydrate metabolism	00500 Starch and sucrose metabolism [PATH:ko00500]
K01189	0	0	0	0	0	0	0	0	0	0	0	0	0	0	0	0	0	0	0	0	0	0	0	0	0	0	0	GLA	alpha-galactosidase [EC:3.2.1.22]	Metabolism	Carbohydrate metabolism	00052 Galactose metabolism [PATH:ko00052]
K01190	51524587488	65940363931	82976648567	3230370710	1936603485	2650724856	3801496924	4883749993	5498164446	96668810825	38492856825	99905592334	2496263416	1713618955	1336900510	3289818939	2875694194	2924791303	58612619495	71353694940	98240577006	2515524647	4407435431	3465657515	6492526371	5401618469	4111581788	lacZ	beta-galactosidase [EC:3.2.1.23]	Metabolism	Carbohydrate metabolism	00052 Galactose metabolism [PATH:ko00052]
K01191	13976279780	16682927731	22201380250	6.25475e+08	7.49555e+08	873843559	9.25343e+08	1257955238	1229729767	23813197852	10474440577	26989314470	7.62008e+08	2055774387	4.2848e+08	6.57007e+08	6.93331e+08	5.21541e+08	14578741429	19779260297	27375250278	4.60687e+08	1015804901	6.65986e+08	1662038851	1068289598	6.73632e+08	E3.2.1.24	alpha-mannosidase [EC:3.2.1.24]	Metabolism	Glycan biosynthesis and metabolism	00511 Other glycan degradation [PATH:ko00511]
K01192	5861067007	6291699408	9552892391	1819604813	2762813683	2388762263	3714135214	4148661493	5080102300	10940737400	4708444921	10559489664	3135003705	1826554200	1388860846	2241183314	2057369166	1873183131	6297234975	7767762169	10745741775	1609433489	3399003645	2764379192	4590487471	3264603088	3780532126	E3.2.1.25, MANBA, manB	beta-mannosidase [EC:3.2.1.25]	Metabolism	Glycan biosynthesis and metabolism	00511 Other glycan degradation [PATH:ko00511]
K01193	1173541989	1553896069	1687740428	2.18752e+08	3.07633e+08	1010553697	4.08463e+08	5.55938e+08	8.51056e+08	1687377010	7.62419e+08	2091646235	3.15273e+08	2.17043e+08	1.75816e+08	2.64953e+08	1.96975e+08	2.51573e+08	9.59719e+08	1392813223	2083995106	2.68094e+08	3.65492e+08	1.9463e+08	4.76375e+08	4.28126e+08	4.02517e+08	INV, sacA	beta-fructofuranosidase [EC:3.2.1.26]	Metabolism	Carbohydrate metabolism	00052 Galactose metabolism [PATH:ko00052]
K01194	1004826773	9.81758e+08	2268740788	6.30259e+07	5.96192e+07	9.15254e+07	1.01365e+08	2.36787e+08	1.83532e+08	1243765030	1057803352	2011945054	6.90904e+07	5.71101e+07	4.39489e+07	1.34189e+08	9.75098e+07	1.07392e+08	1435780637	2583774728	3052548434	3.03895e+07	2.98755e+07	1.3919e+08	3.44966e+08	3.72335e+08	1.56449e+08	TREH, treA, treF	alpha,alpha-trehalase [EC:3.2.1.28]	Metabolism	Carbohydrate metabolism	00500 Starch and sucrose metabolism [PATH:ko00500]
K01195	5273094135	5143616605	7082019211	7.58232e+08	9.82423e+08	1239532661	1726973292	2566693375	3275973603	7983610361	4360624567	9478686297	1259144754	706960701	6.2868e+08	1138821105	9.20895e+08	1041245715	5723258471	8299732465	10262083813	1237060548	2298162018	1645304253	2432374407	1817955980	1678592056	uidA, GUSB	beta-glucuronidase [EC:3.2.1.31]	Metabolism	Carbohydrate metabolism	00040 Pentose and glucuronate interconversions [PATH:ko00040]
K01196	0	0	0	0	0	0	0	0	0	0	0	0	0	0	0	0	0	0	0	0	0	0	0	0	0	0	0	AGL	glycogen debranching enzyme [EC:2.4.1.25 3.2.1.33]	Metabolism	Carbohydrate metabolism	00500 Starch and sucrose metabolism [PATH:ko00500]
K01197	6.18847e+07	5.80186e+07	9.09842e+07	6.94242e+06	3.96902e+06	5.94437e+06	2.24582e+07	6.93984e+07	3.72649e+07	5.38646e+07	2.47277e+07	4.60148e+07	6.02045e+06	2.17476e+06	1.10297e+06	7.80987e+06	2.57923e+07	1.10051e+06	6.60356e+07	8.51424e+07	1.75049e+08	3.18733e+06	7.42258e+06	0	1.34094e+07	6.35839e+07	5.50028e+06	hya	hyaluronoglucosaminidase [EC:3.2.1.35]	Metabolism	Glycan biosynthesis and metabolism	00531 Glycosaminoglycan degradation [PATH:ko00531]
K01198	18922910118	20380096505	27642042388	2328467879	2970028578	3582168427	5269684743	8114769574	9657783233	31655295111	13710839045	33700249024	3578160749	2255367899	1815034524	4206448259	2951322345	3196995163	18399897863	25275096876	32838387250	2682095339	5625330887	4269581878	8059960788	5624124266	4704778563	xynB	xylan 1,4-beta-xylosidase [EC:3.2.1.37]	Metabolism	Carbohydrate metabolism	00520 Amino sugar and nucleotide sugar metabolism [PATH:ko00520]
K01199	0	0	0	0	0	0	0	0	0	0	0	0	0	0	0	0	0	0	0	0	0	0	0	0	0	0	0	EGLC	glucan endo-1,3-beta-D-glucosidase [EC:3.2.1.39]	Metabolism	Carbohydrate metabolism	00500 Starch and sucrose metabolism [PATH:ko00500]
K01200	1169627362	1365077877	1514093857	7.57299e+06	3.0749e+06	1.5719e+06	5.05153e+06	5.46958e+06	1.30117e+06	1974204065	858523739	2621016947	1.42804e+06	5.18279e+06	1.39909e+06	6.61206e+06	2.17448e+06	1.38019e+06	1199000509	1939504511	1871053047	1.1638e+08	2.61562e+08	191171826	2590072728	8.34531e+07	8.55118e+08	pulA	pullulanase [EC:3.2.1.41]	Metabolism	Carbohydrate metabolism	00500 Starch and sucrose metabolism [PATH:ko00500]
K01201	6688064682	8307374916	11912733463	1.55796e+08	1.33806e+08	1.60048e+08	2.66849e+08	3.58024e+08	329297102	11606913972	4414382440	13732620496	1.92829e+08	4.76401e+08	7.76624e+07	1.83569e+08	2.50451e+08	1.288e+08	6874285459	7061997871	10633343044	1.9556e+08	3.69609e+08	1.4218e+08	6.7123e+08	4.18292e+08	1000314248	GBA, srfJ	glucosylceramidase [EC:3.2.1.45]	Metabolism	Lipid metabolism	00600 Sphingolipid metabolism [PATH:ko00600]
K01202	0	0	7.23803e+07	0	0	0	0	0	0	6.87476e+07	3.3413e+07	3.50589e+07	0	0	0	0	0	0	3.41054e+07	0	0	0	0	0	0	0	0	GALC	galactosylceramidase [EC:3.2.1.46]	Metabolism	Lipid metabolism	00600 Sphingolipid metabolism [PATH:ko00600]
K01203	0	0	0	0	0	0	0	0	0	0	0	0	0	0	0	0	0	0	0	0	0	0	0	0	0	0	0	SI	sucrase-isomaltase [EC:3.2.1.48 3.2.1.10]	Metabolism	Carbohydrate metabolism	00052 Galactose metabolism [PATH:ko00052]
K01204	0	0	0	0	0	0	0	0	0	0	0	0	0	0	0	0	0	0	0	0	0	0	0	0	0	0	0	NAGA	alpha-N-acetylgalactosaminidase [EC:3.2.1.49]	Metabolism	Glycan biosynthesis and metabolism	00603 Glycosphingolipid biosynthesis - globo and isoglobo series [PATH:ko00603]
K01205	1.43179e+08	2.44459e+08	4.71123e+08	709001	0	4.06064e+06	13179568	9.87973e+06	7.92807e+06	3.13257e+08	9.41332e+07	5.27384e+08	2.00452e+06	2.61551e+06	3.21206e+06	9.60087e+06	5.40895e+06	4.19763e+06	3.88432e+08	4.04017e+08	4.35893e+08	0	0	1.29003e+07	3.13592e+07	1.77707e+07	1.37205e+07	NAGLU	alpha-N-acetylglucosaminidase [EC:3.2.1.50]	Metabolism	Glycan biosynthesis and metabolism	00531 Glycosaminoglycan degradation [PATH:ko00531]
K01206	25907525900	31137152999	45172201980	3163607318	4345701796	5096037214	7098206768	11107739698	12666382107	45931652771	20528166934	50559828110	4818856081	3129254591	2722825547	4262122425	3590916628	3933474653	28565879512	39625280777	51655259262	3132379987	7201332884	5250581911	8201733903	5939264047	4686641149	FUCA	alpha-L-fucosidase [EC:3.2.1.51]	Metabolism	Glycan biosynthesis and metabolism	00511 Other glycan degradation [PATH:ko00511]
K01207	8905223351	11282143589	15230348928	6.10854e+08	7.6283e+08	8.03902e+08	1311754331	2001034405	2263041490	15133562811	6966624734	16914032139	7.5549e+08	5.03999e+08	435872901	9.0529e+08	1001053112	8.09922e+08	12914553365	25681685923	23009108846	7140517937	8959594102	7489130533	14178915631	13139717757	12402683574	nagZ	beta-N-acetylhexosaminidase [EC:3.2.1.52]	Metabolism	Carbohydrate metabolism	00520 Amino sugar and nucleotide sugar metabolism [PATH:ko00520]
K01208	6201658634	7707851346	11059872603	2.3851e+08	2.6316e+08	1328918609	5.62486e+08	1102909883	1292966184	11834092399	4802896218	12845534473	297398390	2.33463e+08	2.02613e+08	3.40962e+08	5.14423e+08	2.92973e+08	7197338712	9058341616	11422074343	1.67624e+08	1.40886e+08	1.85922e+08	6.87179e+08	4.34075e+08	3.55422e+08	cd, ma, nplT	cyclomaltodextrinase / maltogenic alpha-amylase / neopullulanase [EC:3.2.1.54 3.2.1.133 3.2.1.135]	Metabolism	Carbohydrate metabolism	00500 Starch and sucrose metabolism [PATH:ko00500]
K01209	23628286999	29216693242	41625666767	1231592019	1478956754	1742957173	2798364228	3460873581	4004393469	44157600972	16582770684	46878524552	1711620829	1066521561	8.74209e+08	1726530091	1584996513	1411243839	29862001210	32751944386	48141829911	2165998968	3540295241	2535919763	5040776836	4167627061	2900723454	abfA	alpha-N-arabinofuranosidase [EC:3.2.1.55]	Metabolism	Carbohydrate metabolism	00520 Amino sugar and nucleotide sugar metabolism [PATH:ko00520]
K01210	4.11359e+07	1.04683e+08	1.3641e+08	3.90806e+06	1.9374e+07	4.97822e+06	2.36548e+07	1.99265e+07	3.65098e+07	7.08354e+07	6.58899e+07	2.88428e+08	1.5258e+07	1.10871e+07	5.97848e+06	1.13523e+07	1.39128e+07	7.01332e+06	1.55142e+08	133105211	2.09215e+08	0	1.25741e+07	0	1.00793e+07	0	0	E3.2.1.58	glucan 1,3-beta-glucosidase [EC:3.2.1.58]	Metabolism	Carbohydrate metabolism	00500 Starch and sucrose metabolism [PATH:ko00500]
K01212	0	0	0	0	0	0	0	0	0	0	0	0	0	0	0	0	0	0	0	0	0	0	0	0	0	0	0	sacC, levB	levanase [EC:3.2.1.65]	Metabolism	Carbohydrate metabolism	00500 Starch and sucrose metabolism [PATH:ko00500]
K01213	0	0	0	0	0	0	0	0	0	0	0	0	0	0	0	0	0	0	0	0	0	0	0	0	0	0	0	E3.2.1.67	galacturan 1,4-alpha-galacturonidase [EC:3.2.1.67]	Metabolism	Carbohydrate metabolism	00040 Pentose and glucuronate interconversions [PATH:ko00040]
K01214	5004292775	6799685550	10774304036	6.05002e+08	6.53295e+08	9.04356e+08	1276731513	1992231638	2488555247	8582996173	4733069781	10975048541	1018816706	5.41974e+08	4.62743e+08	8.93972e+08	7.75444e+08	9.35107e+08	7006782863	13502349750	14947699331	1138032403	2177737880	1928401916	3331595034	2575231052	2490618857	ISA, treX	isoamylase [EC:3.2.1.68]	Metabolism	Carbohydrate metabolism	00500 Starch and sucrose metabolism [PATH:ko00500]
K01217	0	0	0	0	0	0	0	0	0	0	0	0	0	0	0	0	0	0	0	0	0	0	0	0	0	0	0	IDUA	L-iduronidase [EC:3.2.1.76]	Metabolism	Glycan biosynthesis and metabolism	00531 Glycosaminoglycan degradation [PATH:ko00531]
K01218	3878381250	4266082171	5520738754	3.49183e+08	5.08018e+08	5.67679e+08	9.61748e+08	1551437247	1720782693	6612983880	2705766573	8178467252	5.81481e+08	4.06649e+08	2.93771e+08	5.66689e+08	4.621e+08	5.49438e+08	3755479682	4956576478	6813640232	3.92407e+08	1006463778	6.00121e+08	9.61862e+08	7.67938e+08	5.72327e+08	gmuG	mannan endo-1,4-beta-mannosidase [EC:3.2.1.78]	Metabolism	Carbohydrate metabolism	00051 Fructose and mannose metabolism [PATH:ko00051]
K01220	0	0	0	0	0	0	0	0	0	0	0	0	0	0	0	0	0	0	0	0	0	0	0	0	0	0	0	E3.2.1.85, lacG	6-phospho-beta-galactosidase [EC:3.2.1.85]	Metabolism	Carbohydrate metabolism	00052 Galactose metabolism [PATH:ko00052]
K01222	2596107470	2740951311	4327683214	9.50753e+08	1294892522	9.73879e+08	1365050278	1680897540	2346406268	3826918485	2353005896	4270000067	1795816022	759852579	6.78338e+08	1059661739	8.43693e+08	9.42236e+08	2563003222	4235326226	5715724312	6.247e+08	7.4864e+08	6.40823e+08	1610251190	1511187442	7.8825e+08	E3.2.1.86A, celF	6-phospho-beta-glucosidase [EC:3.2.1.86]	Metabolism	Carbohydrate metabolism	00010 Glycolysis / Gluconeogenesis [PATH:ko00010]
K01223	2.13397e+07	2.87008e+07	2.11021e+07	4.31684e+06	2.51985e+06	2.64365e+06	10167790	2.68991e+06	2.02452e+07	8.2785e+06	1.6813e+07	0	3.94053e+06	1.22251e+07	1.69264e+06	3.3956e+06	1.00276e+07	2.28491e+06	1.51737e+07	2.10554e+07	1.0209e+07	7.2317e+07	2.29358e+08	1.76806e+08	221606597	1.3019e+08	1.00067e+08	E3.2.1.86B, bglA	6-phospho-beta-glucosidase [EC:3.2.1.86]	Metabolism	Carbohydrate metabolism	00010 Glycolysis / Gluconeogenesis [PATH:ko00010]
K01225	0	0	0	0	0	0	0	0	0	0	0	0	0	0	0	0	0	0	0	0	0	0	0	0	0	0	0	CBH1	cellulose 1,4-beta-cellobiosidase [EC:3.2.1.91]	Metabolism	Carbohydrate metabolism	00500 Starch and sucrose metabolism [PATH:ko00500]
K01226	1.15028e+08	1.23807e+08	1.29909e+08	2.3372e+06	0	0	0	0	0	1.7612e+08	3.26728e+07	1.66582e+08	0	0	0	0	1.07942e+06	0	8.58594e+07	7.12555e+07	7.66613e+07	0	6.127e+06	3.35362e+08	0	0	0	treC	trehalose-6-phosphate hydrolase [EC:3.2.1.93]	Metabolism	Carbohydrate metabolism	00500 Starch and sucrose metabolism [PATH:ko00500]
K01227	0	0	0	0	0	0	0	0	0	0	0	0	0	0	0	0	0	0	0	0	0	0	0	0	0	0	0	E3.2.1.96	mannosyl-glycoprotein endo-beta-N-acetylglucosaminidase [EC:3.2.1.96]	Metabolism	Glycan biosynthesis and metabolism	00511 Other glycan degradation [PATH:ko00511]
K01228	0	0	0	0	0	0	0	0	0	0	0	0	0	0	0	0	0	0	0	0	0	0	0	0	0	0	0	GCS1	mannosyl-oligosaccharide glucosidase [EC:3.2.1.106]	Metabolism	Glycan biosynthesis and metabolism	00510 N-Glycan biosynthesis [PATH:ko00510]
K01229	0	0	0	0	0	0	0	0	0	0	0	0	0	0	0	0	0	0	0	0	0	0	0	0	0	0	0	LCT	lactase-phlorizin hydrolase [EC:3.2.1.108 3.2.1.62]	Metabolism	Carbohydrate metabolism	00052 Galactose metabolism [PATH:ko00052]
K01230	0	0	0	0	0	0	0	0	0	0	0	0	0	0	0	0	0	0	0	0	0	0	0	0	8.84864e+06	5.75549e+07	0	MAN1	mannosyl-oligosaccharide alpha-1,2-mannosidase [EC:3.2.1.113]	Metabolism	Glycan biosynthesis and metabolism	00510 N-Glycan biosynthesis [PATH:ko00510]
K01231	0	0	0	0	0	0	0	0	0	0	0	0	0	0	0	0	0	0	0	0	0	0	0	0	0	0	0	MAN2	alpha-mannosidase II [EC:3.2.1.114]	Metabolism	Glycan biosynthesis and metabolism	00510 N-Glycan biosynthesis [PATH:ko00510]
K01232	0	0	0	0	0	0	0	0	0	0	0	0	0	0	0	0	0	0	0	0	0	0	0	0	0	0	0	glvA	maltose-6'-phosphate glucosidase [EC:3.2.1.122]	Metabolism	Carbohydrate metabolism	00500 Starch and sucrose metabolism [PATH:ko00500]
K01233	0	1.02426e+08	7.95737e+07	3.43817e+06	2.32502e+06	1.8976e+06	0	1.41947e+07	2.0787e+06	8.84983e+07	2.47588e+07	2.9008e+08	0	3.08129e+06	0	1.82737e+06	0	4.19315e+06	6.39711e+07	136025133	3.44749e+08	0	1.15406e+07	0	0	0	0	csn	chitosanase [EC:3.2.1.132]	Metabolism	Carbohydrate metabolism	00520 Amino sugar and nucleotide sugar metabolism [PATH:ko00520]
K01236	1905994651	2583331599	3474785241	8.12034e+07	9.05214e+07	9.42275e+07	1.56346e+08	2.63773e+08	2.53329e+08	3183882319	1811664599	4227419084	8.7943e+07	6.51644e+07	4.25416e+07	1.11082e+08	2.18153e+08	1.17738e+08	2815621914	4913986732	6338546894	1.42272e+08	3.90631e+08	6.38259e+08	1086116884	8.12022e+08	5.12592e+08	treZ, glgZ	maltooligosyltrehalose trehalohydrolase [EC:3.2.1.141]	Metabolism	Carbohydrate metabolism	00500 Starch and sucrose metabolism [PATH:ko00500]
K01237	0	0	0	0	0	0	0	0	0	0	0	0	0	0	0	0	0	0	0	0	0	0	0	0	0	0	0	E3.2.1.147	myrosinase [EC:3.2.1.147]	Metabolism	Amino acid metabolism	00380 Tryptophan metabolism [PATH:ko00380]
K01239	2335765985	3684543074	4923057931	4.17684e+08	5.77077e+08	7.09945e+08	9.53851e+08	1608088274	1830073643	5164065635	2111818997	5552537160	6.9237e+08	4.11571e+08	3.15086e+08	7.22964e+08	5.00935e+08	6.09126e+08	4063319207	5496340847	7240086691	341469783	9.38964e+08	1158038533	2451559739	1243248707	1461464561	iunH	purine nucleosidase [EC:3.2.2.1]	Metabolism	Nucleotide metabolism	00230 Purine metabolism [PATH:ko00230]
K01240	0	0	0	0	0	0	0	0	0	0	0	0	0	0	0	0	0	0	0	0	0	0	0	0	0	0	0	URH1	uridine nucleosidase [EC:3.2.2.3]	Metabolism	Nucleotide metabolism	00240 Pyrimidine metabolism [PATH:ko00240]
K01241	1991295370	2369292116	3635956837	6.90594e+07	4.86924e+07	1.17867e+08	124690262	1.39973e+08	1.51074e+08	3542451626	1399225235	4202285534	5.88618e+07	5.8768e+07	6.01628e+07	5.92163e+07	1.3907e+08	6.47716e+07	3888175920	5101411560	6729796780	9460834796	11581570329	9211163906	16432506664	17810617945	17460159474	amn	AMP nucleosidase [EC:3.2.2.4]	Metabolism	Nucleotide metabolism	00230 Purine metabolism [PATH:ko00230]
K01242	0	0	0	0	0	0	0	0	0	0	0	0	0	0	0	0	0	0	0	0	0	0	0	0	0	0	0	CD38	ADP-ribosyl cyclase 1 [EC:3.2.2.6 2.4.99.20]	Metabolism	Metabolism of cofactors and vitamins	00760 Nicotinate and nicotinamide metabolism [PATH:ko00760]
K01243	2050030696	2443320314	3217947676	2.79025e+08	3.73688e+08	5.31848e+08	7.74126e+08	1269595219	1410613314	3641464672	1224212542	3592072417	4.67138e+08	2.46996e+08	2.63634e+08	447225914	3.55102e+08	4.80647e+08	3790216585	5254770481	6246666357	5493018009	7647746110	6029339412	14496223128	12256305087	10552981566	mtnN, mtn, pfs	adenosylhomocysteine nucleosidase [EC:3.2.2.9]	Metabolism	Overview	01230 Biosynthesis of amino acids [PATH:ko01230]
K01244	0	0	0	0	0	0	0	0	0	0	0	0	0	0	0	0	0	0	0	0	0	0	0	0	0	0	0	MTN	5'-methylthioadenosine nucleosidase [EC:3.2.2.16]	Metabolism	Amino acid metabolism	00270 Cysteine and methionine metabolism [PATH:ko00270]
K01246	3954006025	5531655758	6201407782	4.44834e+08	5.5855e+08	809471140	1258178090	1806762736	2195045366	6078325085	2935398451	7558934337	7.35173e+08	4.0371e+08	3.65777e+08	8.8503e+08	9.03867e+08	8.39642e+08	5101092731	7901769945	10819344597	4553336409	6816680376	5333945012	9700173629	5869705455	8704314464	tag	DNA-3-methyladenine glycosylase I [EC:3.2.2.20]	Genetic Information Processing	Replication and repair	03410 Base excision repair [PATH:ko03410]
K01247	3932131531	4379499223	7335060387	1.40869e+08	1.8058e+08	2.15241e+08	3.15469e+08	4.77026e+08	3.42722e+08	6547135895	2751787512	6365094867	1.73313e+08	1.42117e+08	127930488	1.71906e+08	1.96517e+08	148274472	4969680564	8756562692	9663556368	6393912470	7837790011	6768496194	13746300687	10540759327	12004004592	alkA	DNA-3-methyladenine glycosylase II [EC:3.2.2.21]	Genetic Information Processing	Replication and repair	03410 Base excision repair [PATH:ko03410]
K01251	13594814468	18675871613	28156830366	1737314320	2355395975	2441632690	3317554651	4681095441	5951268237	24507757655	11365792132	27856870474	2784769739	1593867391	1275622168	2217979345	2147141006	2221848922	19129320605	25939949874	33530851748	8474444230	10736596370	9934101505	20208502815	18605669598	15728395320	E3.3.1.1, ahcY	adenosylhomocysteinase [EC:3.3.1.1]	Metabolism	Amino acid metabolism	00270 Cysteine and methionine metabolism [PATH:ko00270]
K01252	0	0	0	0	0	0	0	0	0	0	0	0	0	0	0	0	0	0	0	0	0	0	0	0	0	0	0	entB, dhbB, vibB, mxcF	bifunctional isochorismate lyase / aryl carrier protein [EC:3.3.2.1 6.3.2.14]	Metabolism	Metabolism of terpenoids and polyketides	01053 Biosynthesis of siderophore group nonribosomal peptides [PATH:ko01053]
K01253	0	0	0	0	0	0	0	0	0	0	0	0	0	0	0	0	0	0	0	0	0	0	0	0	0	0	0	EPHX1	microsomal epoxide hydrolase [EC:3.3.2.9]	Metabolism	Xenobiotics biodegradation and metabolism	00980 Metabolism of xenobiotics by cytochrome P450 [PATH:ko00980]
K01254	2.41717e+07	9.27262e+07	1.95327e+08	1.86376e+06	0	0	0	0	0	1.44991e+08	8.77582e+06	3.6196e+07	0	556768	0	0	0	0	6.44676e+07	1.65966e+07	7.84069e+07	0	3.67639e+07	0	1119561129	0	6.65772e+08	LTA4H	leukotriene-A4 hydrolase [EC:3.3.2.6]	Metabolism	Lipid metabolism	00590 Arachidonic acid metabolism [PATH:ko00590]
K01255	8626629034	10206833376	13645773468	8.39602e+08	920627065	1167169332	1833466942	2795304648	3320091934	12592105337	6213605946	14784057102	1260182687	7.19722e+08	5.72297e+08	1171321047	9.93165e+08	1110515531	12072514592	18917372141	23679453574	7571091056	10183023895	8815327592	16359075681	14376761421	13099187445	CARP, pepA	leucyl aminopeptidase [EC:3.4.11.1]	Metabolism	Metabolism of other amino acids	00480 Glutathione metabolism [PATH:ko00480]
K01256	9097732465	10422005641	14277015123	6.84319e+08	1056253394	9.36576e+08	1586525697	1990909320	2445319545	14464515883	7513040623	17268412733	9.87216e+08	6.50832e+08	5.2896e+08	983557119	8.97936e+08	9.25114e+08	13124030173	19989800210	24609583483	8766492965	11419835646	9168294339	19960676085	16594459950	16913790231	pepN	aminopeptidase N [EC:3.4.11.2]	Metabolism	Metabolism of other amino acids	00480 Glutathione metabolism [PATH:ko00480]
K01259	2912608619	3745178651	5672083335	5.09087e+08	7.21178e+08	7.29616e+08	1285147779	1881178097	2454918404	6313578039	2928762989	6596602982	8.83704e+08	473819082	4.00047e+08	6.99763e+08	6.50484e+08	7.03284e+08	5421810021	8261351928	9710893391	6427595717	9215208706	7008095824	13475264332	12112135881	12228419761	pip	proline iminopeptidase [EC:3.4.11.5]	Metabolism	Amino acid metabolism	00330 Arginine and proline metabolism [PATH:ko00330]
K01270	5644886587	6326991280	8262031079	189248812	1.86302e+08	1.75283e+08	4.28745e+08	4.58574e+08	4.42425e+08	9168658760	3677740414	9959854307	2.03918e+08	2.54461e+08	3.38346e+08	2.12822e+08	2.95157e+08	2.02112e+08	6279219193	6463481660	9297710730	2.90252e+08	669967191	6.75136e+08	1843326830	1330635114	1617552699	pepD	dipeptidase D [EC:3.4.13.-]	Metabolism	Metabolism of other amino acids	00480 Glutathione metabolism [PATH:ko00480]
K01275	0	0	0	0	0	0	0	0	0	0	0	0	0	0	0	0	0	0	0	0	0	0	0	0	0	0	0	CTSC	cathepsin C [EC:3.4.14.1]	Cellular Processes	Transport and catabolism	04142 Lysosome [PATH:ko04142]
K01279	0	0	0	0	0	0	0	0	0	0	0	0	0	0	0	0	0	0	0	0	0	0	0	0	0	0	0	TPP1, CLN2	tripeptidyl-peptidase I [EC:3.4.14.9]	Cellular Processes	Transport and catabolism	04142 Lysosome [PATH:ko04142]
K01307	0	0	0	0	0	0	0	0	0	0	0	0	0	0	0	0	0	0	0	0	0	0	0	0	0	0	0	GGH	gamma-glutamyl hydrolase [EC:3.4.19.9]	Metabolism	Metabolism of cofactors and vitamins	00790 Folate biosynthesis [PATH:ko00790]
K01312	0	0	1.16906e+07	0	0	0	0	3.88094e+06	0	3.55324e+07	0	4.53008e+07	0	0	0	0	0	0	0	2.82515e+07	0	0	0	0	0	0	0	PRSS1_2_3	trypsin [EC:3.4.21.4]	Environmental Information Processing	Signaling molecules and interaction	04080 Neuroactive ligand-receptor interaction [PATH:ko04080]
K01313	0	0	0	0	0	0	0	0	0	0	0	0	0	0	0	0	0	0	0	0	0	0	0	0	0	0	0	F2	coagulation factor II (thrombin) [EC:3.4.21.5]	Environmental Information Processing	Signaling molecules and interaction	04080 Neuroactive ligand-receptor interaction [PATH:ko04080]
K01315	0	0	0	0	0	0	0	0	0	0	0	0	0	0	0	0	0	0	0	0	0	0	0	0	0	0	0	PLG	plasminogen [EC:3.4.21.7]	Environmental Information Processing	Signaling molecules and interaction	04080 Neuroactive ligand-receptor interaction [PATH:ko04080]
K01318	0	0	0	0	0	0	0	0	0	0	0	0	0	0	0	0	0	0	0	0	0	0	0	0	0	0	0	sspA	glutamyl endopeptidase [EC:3.4.21.19]	Cellular Processes	Cellular community - prokaryotes	02024 Quorum sensing [PATH:ko02024]
K01319	0	0	0	0	0	0	0	0	0	0	0	0	0	0	0	0	0	0	0	0	0	0	0	0	0	0	0	CTSG	cathepsin G [EC:3.4.21.20]	Environmental Information Processing	Signaling molecules and interaction	04080 Neuroactive ligand-receptor interaction [PATH:ko04080]
K01330	0	0	0	0	0	0	0	0	0	0	0	0	0	0	0	0	0	0	0	0	0	0	0	0	0	0	0	C1R	complement component 1, r subcomponent [EC:3.4.21.41]	Cellular Processes	Transport and catabolism	04145 Phagosome [PATH:ko04145]
K01336	0	0	0	0	0	0	0	0	0	0	0	0	0	0	0	0	0	0	0	0	0	0	0	0	0	0	0	E3.4.21.48	cerevisin [EC:3.4.21.48]	Cellular Processes	Transport and catabolism	04138 Autophagy - yeast [PATH:ko04138]
K01338	23930710633	34849537349	53065760256	2765692655	3632190792	3533784897	4917386631	7091900609	7320564141	41363761540	16573446984	45548649803	4472266482	2449410148	2036593142	3436166719	3715748953	2977741100	31029800347	40622753245	54950676307	19475057517	25542298976	21285355587	42737365405	35048915460	34562945558	lon	ATP-dependent Lon protease [EC:3.4.21.53]	Cellular Processes	Cell growth and death	04112 Cell cycle - Caulobacter [PATH:ko04112]
K01342	3.95172e+08	5.94169e+08	8.58634e+08	2.44588e+07	1.00525e+07	3.02982e+07	1.46001e+07	4.42056e+07	4.16077e+07	8.77158e+08	2.63549e+08	6.83768e+08	4.88622e+07	1.61202e+07	1.53815e+07	1.82519e+07	1.10328e+07	1.64976e+07	647717730	7.36776e+08	9.72123e+08	1.65019e+08	1.15769e+08	4.5939e+07	1.32836e+08	1.47742e+08	172418788	aprE	subtilisin [EC:3.4.21.62]	Cellular Processes	Cellular community - prokaryotes	02024 Quorum sensing [PATH:ko02024]
K01343	0	0	0	0	0	0	0	0	0	0	0	0	0	0	0	0	0	0	0	0	0	0	0	0	0	0	0	PLAT	tissue plasminogen activator [EC:3.4.21.68]	Environmental Information Processing	Signal transduction	04371 Apelin signaling pathway [PATH:ko04371]
K01348	0	0	0	0	0	0	0	0	0	0	0	0	0	0	0	0	0	0	0	0	0	0	0	0	0	0	0	PLAU	urokinase plasminogen activator [EC:3.4.21.73]	Environmental Information Processing	Signal transduction	04064 NF-kappa B signaling pathway [PATH:ko04064]
K01352	0	0	0	0	0	0	0	0	0	0	0	0	0	0	0	0	0	0	0	0	0	0	0	0	0	0	0	GZMA	granzyme A [EC:3.4.21.78]	Environmental Information Processing	Signaling molecules and interaction	04080 Neuroactive ligand-receptor interaction [PATH:ko04080]
K01353	0	0	0	0	0	0	0	0	0	0	0	0	0	0	0	0	0	0	0	0	0	0	0	0	0	0	0	GZMB	granzyme B [EC:3.4.21.79]	Cellular Processes	Cell growth and death	04210 Apoptosis [PATH:ko04210]
K01357	0	0	0	0	0	0	0	0	0	0	0	0	0	0	0	0	0	0	0	0	0	0	0	0	0	0	0	WNT10	wingless-type MMTV integration site family, member 10	Environmental Information Processing	Signal transduction	04310 Wnt signaling pathway [PATH:ko04310]
K01358	10703865745	13840501986	20271626736	1633396742	2304412628	2344542995	3482584609	4701058742	5885354720	17651071911	7900740047	19706253075	2727251640	1604830363	1765001131	2087180002	1868015043	1931990274	13883023495	19416648525	25943204216	7953288743	10524475493	9184013828	19113169910	15043650267	14751303873	clpP, CLPP	ATP-dependent Clp protease, protease subunit [EC:3.4.21.92]	Cellular Processes	Cell growth and death	04112 Cell cycle - Caulobacter [PATH:ko04112]
K01363	0	0	0	0	0	0	0	0	0	0	0	0	0	0	0	0	0	0	0	0	0	0	0	0	0	0	0	CTSB	cathepsin B [EC:3.4.22.1]	Cellular Processes	Transport and catabolism	04142 Lysosome [PATH:ko04142]
K01364	0	0	0	0	0	0	0	0	0	0	0	0	0	0	0	0	0	0	0	0	0	0	0	0	0	0	0	speB	streptopain [EC:3.4.22.10]	Cellular Processes	Cellular community - prokaryotes	02024 Quorum sensing [PATH:ko02024]
K01365	0	0	0	0	0	0	0	0	0	0	0	0	0	0	0	0	0	0	0	0	0	0	0	0	0	0	0	CTSL	cathepsin L [EC:3.4.22.15]	Cellular Processes	Transport and catabolism	04145 Phagosome [PATH:ko04145]
K01366	0	0	0	0	0	0	0	0	0	0	0	0	0	0	0	0	0	0	0	0	0	0	0	0	0	0	0	CTSH	cathepsin H [EC:3.4.22.16]	Cellular Processes	Transport and catabolism	04142 Lysosome [PATH:ko04142]
K01367	0	0	0	0	0	0	0	0	0	0	0	0	0	0	0	0	0	0	0	0	0	0	0	0	0	0	0	CAPN1	calpain-1 [EC:3.4.22.52]	Genetic Information Processing	Folding, sorting and degradation	04141 Protein processing in endoplasmic reticulum [PATH:ko04141]
K01368	0	0	0	0	0	0	0	0	0	0	0	0	0	0	0	0	0	0	0	0	0	0	0	0	0	0	0	CTSS	cathepsin S [EC:3.4.22.27]	Cellular Processes	Transport and catabolism	04145 Phagosome [PATH:ko04145]
K01369	0	0	0	0	0	0	0	0	0	0	0	0	0	0	0	0	0	0	0	0	0	0	0	0	0	0	0	LGMN	legumain [EC:3.4.22.34]	Cellular Processes	Transport and catabolism	04142 Lysosome [PATH:ko04142]
K01370	0	0	0	0	0	0	0	0	0	0	0	0	0	0	0	0	0	0	0	0	0	0	0	0	0	0	0	CASP1	caspase 1 [EC:3.4.22.36]	Cellular Processes	Cell growth and death	04217 Necroptosis [PATH:ko04217]
K01371	0	0	0	0	0	0	0	0	0	0	0	0	0	0	0	0	0	0	0	0	0	0	0	0	0	0	0	CTSK	cathepsin K [EC:3.4.22.38]	Cellular Processes	Transport and catabolism	04142 Lysosome [PATH:ko04142]
K01373	0	0	0	0	0	0	0	0	0	0	0	0	0	0	0	0	0	0	0	0	0	0	0	0	0	0	0	CTSF	cathepsin F [EC:3.4.22.41]	Cellular Processes	Transport and catabolism	04142 Lysosome [PATH:ko04142]
K01374	0	0	0	0	0	0	0	0	0	0	0	0	0	0	0	0	0	0	0	0	0	0	0	0	0	0	0	CTSO	cathepsin O [EC:3.4.22.42]	Cellular Processes	Transport and catabolism	04142 Lysosome [PATH:ko04142]
K01375	0	0	0	0	0	0	0	0	0	0	0	0	0	0	0	0	0	0	0	0	0	0	0	0	0	0	0	CTSL2, CTSV	cathepsin V [EC:3.4.22.43]	Cellular Processes	Transport and catabolism	04142 Lysosome [PATH:ko04142]
K01379	0	0	0	0	0	0	0	0	0	0	0	0	0	0	0	0	0	0	0	0	0	0	0	0	0	0	0	CTSD	cathepsin D [EC:3.4.23.5]	Environmental Information Processing	Signal transduction	04071 Sphingolipid signaling pathway [PATH:ko04071]
K01381	0	0	0	0	0	0	0	0	0	0	0	0	0	0	0	0	0	0	0	0	0	0	0	0	0	0	0	PEP4	saccharopepsin [EC:3.4.23.25]	Cellular Processes	Transport and catabolism	04138 Autophagy - yeast [PATH:ko04138]
K01382	0	0	0	0	0	0	0	0	0	0	0	0	0	0	0	0	0	0	0	0	0	0	0	0	0	0	0	CTSE	cathepsin E [EC:3.4.23.34]	Cellular Processes	Transport and catabolism	04142 Lysosome [PATH:ko04142]
K01383	0	0	0	0	0	0	0	0	0	0	0	0	0	0	0	0	0	0	0	0	0	0	0	0	0	0	0	BAR1	barrierpepsin [EC:3.4.23.35]	Environmental Information Processing	Signal transduction	04011 MAPK signaling pathway - yeast [PATH:ko04011]
K01384	0	0	0	0	0	0	0	0	0	0	0	0	0	0	0	0	0	0	0	0	0	0	0	0	0	0	0	WNT11	wingless-type MMTV integration site family, member 11	Environmental Information Processing	Signal transduction	04310 Wnt signaling pathway [PATH:ko04310]
K01394	0	0	0	0	0	0	0	0	0	0	0	0	0	0	0	0	0	0	0	0	0	0	0	0	0	0	0	MMP3	matrix metalloproteinase-3 (stromelysin 1, progelatinase) [EC:3.4.24.17]	Environmental Information Processing	Signal transduction	04668 TNF signaling pathway [PATH:ko04668]
K01397	0	0	0	0	0	0	0	0	0	0	0	0	0	0	0	0	0	0	0	0	0	0	0	0	0	0	0	MMP7	matrix metalloproteinase-7 (matrilysin, uterine) [EC:3.4.24.23]	Environmental Information Processing	Signal transduction	04310 Wnt signaling pathway [PATH:ko04310]
K01399	0	0	0	0	0	0	0	0	0	0	0	0	0	0	0	0	0	0	0	0	0	0	0	0	0	0	0	lasB	pseudolysin [EC:3.4.24.26]	Cellular Processes	Cellular community - prokaryotes	02024 Quorum sensing [PATH:ko02024]
K01403	0	0	0	0	0	0	0	0	0	0	0	0	0	0	0	0	0	0	0	0	0	0	0	0	0	0	0	MMP9	matrix metalloproteinase-9 (gelatinase B) [EC:3.4.24.35]	Environmental Information Processing	Signal transduction	04668 TNF signaling pathway [PATH:ko04668]
K01424	3867676108	5319229372	5231638124	1.35336e+08	1.17414e+08	1.39443e+08	2.81606e+08	2.23413e+08	3.66145e+08	6141507808	3027050064	7303752484	157932924	1.01038e+08	8.25171e+07	1.96132e+08	1.86298e+08	1.69632e+08	5080933366	8528495554	9736990412	6271747556	7768783289	6773536503	13918184461	15049173004	12639660371	E3.5.1.1, ansA, ansB	L-asparaginase [EC:3.5.1.1]	Metabolism	Amino acid metabolism	00250 Alanine, aspartate and glutamate metabolism [PATH:ko00250]
K01425	5.5209e+08	7.95765e+08	845599368	6.40232e+06	7.34711e+06	1.063e+07	7.28132e+06	1.27724e+07	2.42662e+07	5.97358e+08	4.42809e+08	7.95425e+08	4.07984e+06	4.37665e+06	3.81034e+06	1.12147e+07	6.11555e+06	2.72685e+06	4.60975e+08	1092758336	1161823499	3.30761e+07	6.40089e+06	3.64338e+08	6.0173e+08	2.73664e+08	6.73103e+07	glsA, GLS	glutaminase [EC:3.5.1.2]	Metabolism	Amino acid metabolism	00250 Alanine, aspartate and glutamate metabolism [PATH:ko00250]
K01426	11002327518	13571094492	21201593482	4.77501e+08	613537558	5.36509e+08	8.98675e+08	1172268714	1473462877	17142605388	9057963648	20462619397	5.0753e+08	3.83807e+08	2.92407e+08	6.44775e+08	7.59841e+08	6.05832e+08	14516102591	23471341411	28468776774	14416053887	18702446787	14395392015	27485175693	35359338572	23585310370	E3.5.1.4, amiE	amidase [EC:3.5.1.4]	Metabolism	Amino acid metabolism	00330 Arginine and proline metabolism [PATH:ko00330]
K01427	0	0	0	0	0	0	0	0	0	0	0	0	0	0	0	0	0	0	0	0	0	0	0	0	0	0	0	URE	urease [EC:3.5.1.5]	Metabolism	Nucleotide metabolism	00230 Purine metabolism [PATH:ko00230]
K01428	4.49505e+08	1231265338	2586083508	2.12113e+07	1.53885e+07	2.62884e+07	4.07683e+07	3.88193e+07	2.44183e+07	7.8601e+08	3.26979e+08	9.17244e+08	1.33513e+07	9.46162e+06	1.20157e+07	9.13666e+06	4.02704e+07	1.70322e+07	2006523341	3704560749	3455784892	7484585475	8222132506	7534549513	14317055266	15733472485	12630506174	ureC	urease subunit alpha [EC:3.5.1.5]	Metabolism	Nucleotide metabolism	00230 Purine metabolism [PATH:ko00230]
K01429	9.59785e+07	363522806	6.5062e+08	8.52132e+06	6.85707e+06	4.52075e+06	2.21017e+06	1.65553e+07	3.63931e+07	2.77261e+08	9.01054e+07	2.534e+08	6.09703e+06	2.20524e+06	8.80633e+06	1.03173e+07	1.05736e+07	4.76226e+06	998002083	1788010446	1746087400	4691544802	5543512208	4543149022	8648030397	9454117279	8722280941	ureB	urease subunit beta [EC:3.5.1.5]	Metabolism	Nucleotide metabolism	00230 Purine metabolism [PATH:ko00230]
K01430	1.88443e+08	2.92694e+08	7.13302e+08	1.41004e+06	3.20952e+06	8.73744e+06	4.57783e+06	1.27949e+07	1.48675e+07	2.79337e+08	8.84134e+07	1.56971e+08	6.40662e+06	2.22707e+06	7.4259e+06	2.64155e+06	7.2637e+06	1.23671e+06	902604961	1583452036	2148130142	4599339719	5686718519	5359041468	10286645419	9283507663	8338682439	ureA	urease subunit gamma [EC:3.5.1.5]	Metabolism	Nucleotide metabolism	00230 Purine metabolism [PATH:ko00230]
K01431	1811177514	2697179112	4197200635	8.79673e+07	6.72289e+07	9.83571e+07	1.86744e+08	1.84194e+08	1.61158e+08	3239989437	1299569824	3233702027	7.75178e+07	1.92338e+08	6.93061e+07	9.55757e+07	9.08314e+07	7.08791e+07	2107533762	2761809687	3103926757	1.16941e+08	2.07339e+08	1.55707e+08	236716030	1.5579e+08	1.2897e+08	UPB1, pydC	beta-ureidopropionase [EC:3.5.1.6]	Metabolism	Nucleotide metabolism	00240 Pyrimidine metabolism [PATH:ko00240]
K01432	7.34317e+08	863719034	1288247121	1.69798e+07	1.08151e+07	3.09171e+07	3.01748e+07	3.44891e+07	3.42643e+07	9.90402e+08	6.38214e+08	1021458346	1.08418e+07	1.40339e+07	7.74378e+06	2.99899e+07	1.14015e+07	1.05498e+07	1101458822	2160591410	2371139006	4.14839e+08	5.91467e+08	6.1148e+08	1179193251	1165431505	7.55747e+08	AFMID	arylformamidase [EC:3.5.1.9]	Metabolism	Carbohydrate metabolism	00630 Glyoxylate and dicarboxylate metabolism [PATH:ko00630]
K01433	3124400639	4012734174	5794630686	3.4083e+08	446461367	530550806	7.51751e+08	1204824894	1572124532	5380529118	2177889047	6024842428	5.14574e+08	2.87846e+08	2.41512e+08	5.07272e+08	4.09067e+08	4.72022e+08	6090673377	8414469107	12175181145	6903633820	9083927646	9105632162	15528221426	13423619710	12230291561	purU	formyltetrahydrofolate deformylase [EC:3.5.1.10]	Metabolism	Carbohydrate metabolism	00630 Glyoxylate and dicarboxylate metabolism [PATH:ko00630]
K01434	6013587594	7169641001	11850451998	2.74145e+08	2.74593e+08	2.88921e+08	5.72416e+08	7.14924e+08	1239355773	11657493103	4816509362	11847242805	306741510	2.14449e+08	1.8466e+08	3.47827e+08	4.09219e+08	3.33479e+08	9149046357	11550005621	16348549543	5556094102	6745896831	5561264793	10847192070	10461964368	10478984053	E3.5.1.11	penicillin amidase [EC:3.5.1.11]	Metabolism	Biosynthesis of other secondary metabolites	00311 Penicillin and cephalosporin biosynthesis [PATH:ko00311]
K01435	0	0	0	0	0	0	0	0	0	0	0	0	0	0	0	0	0	0	0	0	0	0	0	0	0	0	0	BTD	biotinidase [EC:3.5.1.12]	Metabolism	Metabolism of cofactors and vitamins	00780 Biotin metabolism [PATH:ko00780]
K01437	0	0	0	0	0	0	0	0	0	0	0	0	0	0	0	0	0	0	0	0	0	0	0	0	0	0	0	ASPA, aspA	aspartoacylase [EC:3.5.1.15]	Metabolism	Amino acid metabolism	00250 Alanine, aspartate and glutamate metabolism [PATH:ko00250]
K01438	4801956244	5919567039	8552494935	1.59405e+08	2.21376e+08	2.41261e+08	5.61926e+08	5.72639e+08	756418813	7562375427	3278795791	8380387430	2.00423e+08	1.63293e+08	1.45768e+08	3.7563e+08	4.24913e+08	4.11816e+08	6264742567	8632242044	10468014707	5538972648	7630365371	4931914065	8797341937	4995667935	8587812567	argE	acetylornithine deacetylase [EC:3.5.1.16]	Metabolism	Overview	01210 2-Oxocarboxylic acid metabolism [PATH:ko01210]
K01439	5158692061	5233100009	7451757916	1361007547	2028315453	1645153733	2430982930	3434962435	4443211973	7012329370	4061092775	8746837439	2416313911	1356696567	1002899106	1495046141	1392949274	1387506300	9284793341	14225007937	16823510313	17109578999	21799594714	15687608065	33669191115	30649830347	28195733419	dapE	succinyl-diaminopimelate desuccinylase [EC:3.5.1.18]	Metabolism	Overview	01230 Biosynthesis of amino acids [PATH:ko01230]
K01440	0	0	0	0	0	0	0	0	0	0	0	0	0	0	0	0	0	0	0	0	0	0	0	0	0	0	0	PNC1	nicotinamidase [EC:3.5.1.19]	Metabolism	Metabolism of cofactors and vitamins	00760 Nicotinate and nicotinamide metabolism [PATH:ko00760]
K01441	0	0	0	0	0	0	0	0	0	0	0	0	0	0	0	0	0	0	0	0	0	0	0	0	0	0	0	ACER1_2, ASAH3	alkaline ceramidase [EC:3.5.1.23]	Metabolism	Lipid metabolism	00600 Sphingolipid metabolism [PATH:ko00600]
K01442	1.84647e+08	3.9093e+08	2.75734e+08	6.26632e+06	2.05053e+07	1.00502e+07	1.15143e+07	6.1803e+07	2.68192e+07	3.97075e+08	2.93564e+08	539049170	9.54963e+06	1.41833e+07	8.64877e+06	8.69372e+06	1.50496e+07	5.82792e+06	2.76387e+08	6.50834e+08	8.66276e+08	0	0	0	1.76512e+07	2.73012e+07	0	E3.5.1.24	choloylglycine hydrolase [EC:3.5.1.24]	Metabolism	Lipid metabolism	00120 Primary bile acid biosynthesis [PATH:ko00120]
K01443	6290639670	6425645326	8224502089	1035433010	1315246976	1158205928	1590927000	2012998029	2539472187	9210588133	5612683356	11640925225	1793087496	8.64038e+08	7.26381e+08	1225073516	1156280547	1055156140	7129110819	11087966548	13695707153	8.08833e+08	1333531210	1419617777	3241009918	2044558713	1980821052	nagA, AMDHD2	N-acetylglucosamine-6-phosphate deacetylase [EC:3.5.1.25]	Metabolism	Carbohydrate metabolism	00520 Amino sugar and nucleotide sugar metabolism [PATH:ko00520]
K01444	1045665228	1696924463	2417059305	4.29008e+07	4.08236e+07	3.25425e+07	6.68719e+07	9.61753e+07	7.96666e+07	2293500450	7.56384e+08	2513458997	3.0643e+07	1.93952e+07	9.7007e+06	5.0333e+07	8.65643e+08	3.49504e+07	1484224332	1553635893	2678630566	1.1013e+08	1.42209e+08	8.92734e+07	9.12803e+07	1.92172e+08	1.00505e+07	AGA, aspG	N4-(beta-N-acetylglucosaminyl)-L-asparaginase [EC:3.5.1.26]	Metabolism	Glycan biosynthesis and metabolism	00511 Other glycan degradation [PATH:ko00511]
K01450	0	0	0	0	0	0	0	0	0	0	0	0	0	0	0	0	0	0	0	0	0	0	0	0	0	0	0	def	formylmethionine deformylase [EC:3.5.1.31]	Metabolism	Carbohydrate metabolism	00630 Glyoxylate and dicarboxylate metabolism [PATH:ko00630]
K01451	2.8481e+07	8.34254e+07	6.93317e+07	705018	0	2.26037e+06	0	0	0	1.08614e+08	1.91314e+07	6.14599e+06	0	0	0	0	375164	0	1.59601e+08	7.68641e+07	156823183	5.46351e+07	8.98101e+07	9.03927e+08	1.28557e+08	2.51384e+08	2.26483e+08	hipO	hippurate hydrolase [EC:3.5.1.32]	Metabolism	Amino acid metabolism	00360 Phenylalanine metabolism [PATH:ko00360]
K01452	0	0	0	0	0	0	0	0	0	0	0	0	0	0	0	0	0	0	0	0	0	0	0	0	0	0	0	E3.5.1.41	chitin deacetylase [EC:3.5.1.41]	Metabolism	Carbohydrate metabolism	00520 Amino sugar and nucleotide sugar metabolism [PATH:ko00520]
K01453	0	0	0	0	0	0	0	0	0	0	0	0	0	0	0	0	0	0	0	0	0	0	0	0	0	0	0	nylB	6-aminohexanoate-oligomer exohydrolase [EC:3.5.1.46]	Metabolism	Xenobiotics biodegradation and metabolism	00930 Caprolactam degradation [PATH:ko00930]
K01455	1.14615e+08	2.57342e+08	4.45336e+08	2.72398e+07	4.26644e+07	2.4466e+07	5.29573e+07	5.96602e+07	8.56014e+07	3.25103e+08	1.68614e+08	342582028	3.49018e+07	9.44383e+06	9.65558e+06	3.79412e+07	2.72269e+07	1.78062e+07	5.68427e+08	9.40429e+08	1093155367	3817496283	4288933142	2999062589	6719452272	7221908906	5547907365	E3.5.1.49	formamidase [EC:3.5.1.49]	Metabolism	Overview	01200 Carbon metabolism [PATH:ko01200]
K01456	0	0	0	0	0	0	0	0	0	0	0	0	0	0	0	0	0	0	0	0	0	0	0	0	0	0	0	E3.5.1.52, NGLY1, PNG1	peptide-N4-(N-acetyl-beta-glucosaminyl)asparagine amidase [EC:3.5.1.52]	Genetic Information Processing	Folding, sorting and degradation	04141 Protein processing in endoplasmic reticulum [PATH:ko04141]
K01457	1.18132e+08	2.66933e+08	5.93904e+08	2.32478e+06	1.44585e+06	3.64259e+06	4.9813e+06	6.12383e+06	0	5.74444e+08	2.20707e+08	5.09476e+08	3.76907e+06	3.87577e+06	1.72263e+06	2.75517e+06	4.19025e+06	7.18761e+06	2279946685	4288535087	4785174252	5712169187	8020571228	6541545000	10341178022	8766719306	10136228731	atzF	allophanate hydrolase [EC:3.5.1.54]	Metabolism	Amino acid metabolism	00220 Arginine biosynthesis [PATH:ko00220]
K01458	5.22687e+08	4.04929e+08	7.45879e+08	5.50406e+07	6.06785e+07	1.09006e+08	2.86686e+08	2.72892e+08	4.03662e+08	9.87863e+08	6.45388e+08	1053550812	6.13988e+07	5.98975e+07	6.00163e+07	1.87367e+08	2.07205e+08	2.07813e+08	1643849150	2968831462	3515290618	5024400137	6182918914	4719786916	9277349133	9303254328	8374910523	hutG	N-formylglutamate deformylase [EC:3.5.1.68]	Metabolism	Carbohydrate metabolism	00630 Glyoxylate and dicarboxylate metabolism [PATH:ko00630]
K01460	0	0	0	0	0	0	0	0	0	0	0	0	0	0	0	0	0	0	0	0	0	0	0	0	0	0	0	gsp	glutathionylspermidine amidase/synthetase [EC:3.5.1.78 6.3.1.8]	Metabolism	Metabolism of other amino acids	00480 Glutathione metabolism [PATH:ko00480]
K01464	4400377143	5662534954	8244542156	165905927	2.12302e+08	2.81801e+08	540523673	561507375	529179841	7667536075	2937128636	8314165814	2.38762e+08	2.09004e+08	1.52527e+08	451647137	4.92275e+08	4.04138e+08	6244910334	7958955795	9960205590	4668435865	5895047902	4761539813	10529056896	10968559598	9019344237	DPYS, dht, hydA	dihydropyrimidinase [EC:3.5.2.2]	Metabolism	Nucleotide metabolism	00240 Pyrimidine metabolism [PATH:ko00240]
K01465	14008210425	16539183061	22965492648	1669777229	2127479354	2317594342	3175248741	4341836696	5185223883	20690825788	9902664561	24088267294	2817744097	1571918692	1189967528	2193356798	1828340529	1889025592	20081722548	28908091817	36732209414	14450262466	18977323191	15239315546	30653955283	27318265396	26317681298	URA4, pyrC	dihydroorotase [EC:3.5.2.3]	Metabolism	Nucleotide metabolism	00240 Pyrimidine metabolism [PATH:ko00240]
K01466	1538626816	1504723733	2240176153	6.74968e+08	8.98372e+08	690644887	9.85169e+08	1260299017	1733461260	1473610932	1013650374	2472452330	1356547431	5.61546e+08	4.60461e+08	6.14614e+08	5.07806e+08	5.02019e+08	1017813846	1473294613	2699490264	1.85284e+08	3.31085e+08	2.91666e+08	5.27246e+08	2.73777e+08	2.72878e+08	allB	allantoinase [EC:3.5.2.5]	Metabolism	Nucleotide metabolism	00230 Purine metabolism [PATH:ko00230]
K01467	1.61903e+08	1.60681e+08	2.35434e+08	3.91432e+06	7.84483e+06	6.51242e+06	1.13691e+07	2.03853e+07	2.24721e+07	3.20497e+08	2.10408e+08	2.77899e+08	3.12088e+06	6.06215e+06	1.85733e+06	8.44143e+06	9.06587e+06	3.22557e+06	1.562e+08	3.9728e+08	4.22113e+08	0	9.46587e+06	3.14669e+08	5.51437e+06	1.01429e+07	4.52378e+06	ampC	beta-lactamase class C [EC:3.5.2.6]	Environmental Information Processing	Signal transduction	02020 Two-component system [PATH:ko02020]
K01468	6499110400	7988962022	10318206775	795002923	9.4752e+08	8.12306e+08	1546975227	1654899792	2227566731	10753784800	5117047495	10932651146	1412129496	6.59542e+08	6.59363e+08	1079358320	9.26561e+08	9.43705e+08	7515466567	9566540393	12014119277	401561288	725360596	8.83447e+08	2429887057	1388462142	1492255081	hutI, AMDHD1	imidazolonepropionase [EC:3.5.2.7]	Metabolism	Amino acid metabolism	00340 Histidine metabolism [PATH:ko00340]
K01469	1639027860	2282153450	3613162168	1.65647e+08	1.79267e+08	2.5996e+08	6.35773e+08	7.31684e+08	8.69869e+08	2321598697	1136259669	3023227139	2.19966e+08	1.43511e+08	1.27003e+08	4.82884e+08	471743189	4.88682e+08	2222020436	3538493432	4154866687	6.3605e+08	1159755952	9.60138e+08	3960016282	2475085563	2567399189	OPLAH, OXP1, oplAH	5-oxoprolinase (ATP-hydrolysing) [EC:3.5.2.9]	Metabolism	Metabolism of other amino acids	00480 Glutathione metabolism [PATH:ko00480]
K01470	5029581380	4782254415	7736243792	5.47355e+08	8.72596e+08	7.15151e+08	9.74421e+08	1393738147	1489916223	6726253517	2829143716	7913137483	6.92695e+08	548296317	3.66834e+08	5.2898e+08	6.78115e+08	4.59656e+08	5974036745	9993132524	11372713036	11601850063	15322143914	11279292309	20293634019	22160439206	18828806491	E3.5.2.10	creatinine amidohydrolase [EC:3.5.2.10]	Metabolism	Amino acid metabolism	00330 Arginine and proline metabolism [PATH:ko00330]
K01471	0	0	0	0	0	0	0	0	0	0	0	0	0	0	0	0	0	0	0	0	0	0	0	0	0	0	0	nylA	6-aminohexanoate-cyclic-dimer hydrolase [EC:3.5.2.12]	Metabolism	Xenobiotics biodegradation and metabolism	00930 Caprolactam degradation [PATH:ko00930]
K01473	4825570226	5473395187	7537966052	2.12693e+08	2.34349e+08	2.5699e+08	5.128e+08	6.2069e+08	7.19998e+08	7136913346	4275817835	9294015594	1.91066e+08	1.72425e+08	1.39713e+08	2.98279e+08	3.31211e+08	2.28183e+08	5894454981	11098006677	13212800873	9.81908e+08	1067152803	922857686	2824402906	1915377181	9.62705e+08	hyuA	N-methylhydantoinase A [EC:3.5.2.14]	Metabolism	Amino acid metabolism	00330 Arginine and proline metabolism [PATH:ko00330]
K01474	2903387733	3105226792	4960137346	9.45701e+07	1.05418e+08	143330753	2.03741e+08	3.57405e+08	3.99728e+08	3649381179	2190525061	4550519351	1.15552e+08	8.79668e+07	7.13431e+07	1.89921e+08	1.6624e+08	1.59086e+08	3092049140	5910404590	7488243053	1.55782e+08	5.47737e+08	3.15021e+08	1089450639	6.55916e+08	5.00941e+08	hyuB	N-methylhydantoinase B [EC:3.5.2.14]	Metabolism	Amino acid metabolism	00330 Arginine and proline metabolism [PATH:ko00330]
K01476	1663426933	2356522126	3133934832	7.17542e+07	1.01006e+08	1.35722e+08	2.04234e+08	2.50703e+08	2.91101e+08	3235189488	1053119627	2936788534	8.59036e+07	7.82352e+07	7.5934e+07	120628898	1.31332e+08	1.25587e+08	3416787551	4839673974	6303813046	5791349993	7352699035	5923028075	11640668840	10889234704	10092804805	E3.5.3.1, rocF, arg	arginase [EC:3.5.3.1]	Metabolism	Overview	01230 Biosynthesis of amino acids [PATH:ko01230]
K01477	0	0	0	0	0	0	0	0	0	0	0	0	0	0	0	0	0	0	0	0	0	0	0	3.79809e+08	6.13235e+08	2.23632e+08	1.12822e+07	alc, ALLC	allantoicase [EC:3.5.3.4]	Metabolism	Nucleotide metabolism	00230 Purine metabolism [PATH:ko00230]
K01478	1265103327	1444770217	2041865234	4.82777e+07	3.70493e+07	2.68988e+07	7.7799e+07	9.49625e+07	1.29194e+08	1890996611	1164518420	2794335568	6.51056e+07	2.39283e+07	4.34649e+07	6.89719e+07	2.62268e+08	7.62096e+07	1447770919	2875774971	3503061439	9.47305e+07	1.90946e+08	4.37513e+08	4.63891e+08	2.91644e+08	2.37783e+08	arcA	arginine deiminase [EC:3.5.3.6]	Metabolism	Amino acid metabolism	00220 Arginine biosynthesis [PATH:ko00220]
K01479	1783866678	2140435484	2414916670	4.56861e+07	3.75521e+07	77279214	1.08153e+08	1.1627e+08	1.04333e+08	3185211247	1545938088	3574695472	4.91972e+07	3.90213e+07	2.90569e+07	1314284939	8.57592e+07	4.42636e+07	1636765639	3187008619	2820452741	2.45632e+07	2.5629e+07	2.19947e+07	7.82335e+07	8.81161e+07	3.62133e+07	hutG	formiminoglutamase [EC:3.5.3.8]	Metabolism	Amino acid metabolism	00340 Histidine metabolism [PATH:ko00340]
K01480	4160039066	4806285073	6441569147	3.75452e+08	583341205	6.33287e+08	1145547598	1445279166	1546854336	6348684947	3253861245	8053726462	4.71642e+08	3.42579e+08	3.6113e+08	8.81713e+08	9.43489e+08	9.0478e+08	4466196561	6119471696	8915954907	2.66576e+08	4.07589e+08	1206402600	2200896665	1686702197	9.49589e+08	speB	agmatinase [EC:3.5.3.11]	Metabolism	Amino acid metabolism	00330 Arginine and proline metabolism [PATH:ko00330]
K01483	7.69892e+07	1.1581e+07	4.15085e+07	7.45639e+07	9.32857e+07	4.70251e+07	5.23647e+07	1.14965e+08	1.07955e+08	0	1.19147e+07	4.91679e+07	5.63374e+07	2.86478e+07	3.14147e+07	4.73055e+07	3.3502e+07	3.60393e+07	3.0404e+07	1.29942e+07	1.10542e+08	3.34279e+07	5.71482e+07	4.64728e+08	6.80943e+08	4.30915e+08	9.90701e+07	allA	ureidoglycolate lyase [EC:4.3.2.3]	Metabolism	Nucleotide metabolism	00230 Purine metabolism [PATH:ko00230]
K01484	0	2.44488e+07	3.89325e+07	5.22888e+06	0	0	5.06498e+06	4.79728e+06	0	0	0	0	1.72749e+06	3.12409e+06	1.15914e+06	926375	2.56362e+06	0	6.35528e+07	1.16407e+07	1.99079e+07	134688019	2.27429e+08	5.98278e+08	3192550560	6.35935e+08	7.00613e+08	astB	succinylarginine dihydrolase [EC:3.5.3.23]	Metabolism	Amino acid metabolism	00330 Arginine and proline metabolism [PATH:ko00330]
K01485	1071598229	1134432984	2063586037	8.44345e+08	1107773993	8.81473e+08	1102058727	1471693654	2100067961	1715902618	907686864	2102586171	1708655014	7.01956e+08	5.44419e+08	8.44101e+08	6.12179e+08	6.65661e+08	2344153557	3603693329	4107335062	6486852650	7982906467	6150560211	12883553282	11519804266	11005515802	codA	cytosine deaminase [EC:3.5.4.1]	Metabolism	Nucleotide metabolism	00240 Pyrimidine metabolism [PATH:ko00240]
K01486	4299570348	5654643292	8585591620	8.91296e+08	1189090911	1034224047	1554002397	1767571048	2270625458	7860387953	2801397624	8103166716	1677322298	7.54831e+08	8.06852e+08	9.68489e+08	8.31899e+08	7.20218e+08	4543288683	5099613995	6672938773	3.72886e+08	7.59256e+08	7.47159e+08	1498956151	7.39783e+08	7.18882e+08	ade	adenine deaminase [EC:3.5.4.2]	Metabolism	Nucleotide metabolism	00230 Purine metabolism [PATH:ko00230]
K01487	2511747154	3528449750	3809942466	7.1684e+07	6.18758e+07	101650908	1.61557e+08	1.87735e+08	228885246	5076727895	2352376248	4772753815	9.3559e+07	7.51731e+07	5.81009e+07	1.19893e+08	1.47149e+08	1.73582e+08	3804564018	4175299511	5573686071	4937883376	6350463571	4590235064	8932192716	7572428484	8492255742	E3.5.4.3, guaD	guanine deaminase [EC:3.5.4.3]	Metabolism	Nucleotide metabolism	00230 Purine metabolism [PATH:ko00230]
K01488	6647946083	6656278018	9340574793	8.08938e+08	9.37406e+08	1276697345	1822108845	2568596330	3402882577	10426591404	5340325903	11658894712	1226882931	6.75628e+08	5.77623e+08	1191748253	911732813	1081157585	8405551630	13744798360	15750797193	8.87199e+08	1825619435	1621731652	3795044620	2300069702	2109353560	add, ADA	adenosine deaminase [EC:3.5.4.4]	Metabolism	Nucleotide metabolism	00230 Purine metabolism [PATH:ko00230]
K01489	4687134904	5836566008	7486200644	536089970	729365423	8.59761e+08	1442456815	1946800237	2330976546	8523958050	3946387122	9217813844	9.61011e+08	5.28142e+08	4.92288e+08	1088315431	935205984	1024633626	5571156719	8490246208	10051501418	1058839491	1763088842	1837671700	4313100025	2260751388	2570530514	cdd, CDA	cytidine deaminase [EC:3.5.4.5]	Metabolism	Nucleotide metabolism	00240 Pyrimidine metabolism [PATH:ko00240]
K01490	0	0	0	0	0	0	0	0	0	0	0	0	0	0	0	0	0	0	0	0	0	0	0	0	0	0	0	AMPD	AMP deaminase [EC:3.5.4.6]	Metabolism	Nucleotide metabolism	00230 Purine metabolism [PATH:ko00230]
K01491	10023006281	11791311790	18776014266	1649538500	2409546837	2121121251	3308706778	5593806161	6044731355	18427366247	7964209766	20616489797	2745612976	1648106901	1353982575	2051819568	2117203604	1938745584	13313620419	18854953122	24184865048	7167382976	9843897248	9093819304	17063170515	14005300329	13319963349	folD	methylenetetrahydrofolate dehydrogenase (NADP+) / methenyltetrahydrofolate cyclohydrolase [EC:1.5.1.5 3.5.4.9]	Metabolism	Overview	01200 Carbon metabolism [PATH:ko01200]
K01492	0	0	0	0	0	0	0	0	0	0	0	0	0	0	0	0	0	0	0	0	0	0	0	0	0	0	0	E2.1.2.3	phosphoribosylaminoimidazolecarboxamide formyltransferase [EC:2.1.2.3]	Metabolism	Nucleotide metabolism	00230 Purine metabolism [PATH:ko00230]
K01493	4338359071	4761240758	7206301296	3.71146e+08	4.66803e+08	5.19749e+08	9.27659e+08	1166530085	2445673759	7279547445	2927380650	7218646230	3.85671e+08	372150163	3.57376e+08	6.32691e+08	7.11836e+08	5.25941e+08	4018558267	4811104542	6540802476	3.35402e+08	5.65597e+08	3.16767e+08	1394977444	9.51923e+08	6.23916e+08	comEB	dCMP deaminase [EC:3.5.4.12]	Metabolism	Nucleotide metabolism	00240 Pyrimidine metabolism [PATH:ko00240]
K01494	4547237477	5241478999	8278365771	9.62522e+08	1264504370	1222578078	1702352180	2161113083	2921171476	6556979584	3185872267	7948511294	1676823365	7.9587e+08	6.81989e+08	1016134265	9.8986e+08	8.96227e+08	7331005043	11659150006	14732177172	6632510441	9212269270	8017578102	14773466574	12829632255	12158892597	dcd	dCTP deaminase [EC:3.5.4.13]	Metabolism	Nucleotide metabolism	00240 Pyrimidine metabolism [PATH:ko00240]
K01495	8802770632	11100721327	17038998020	7.30024e+08	8.46954e+08	1028434143	1618831768	2161526305	2733882291	13827918928	6620316342	17510825158	9.31752e+08	6.35829e+08	5.6677e+08	1145610657	1086964367	9.68017e+08	10524479313	15982674000	19748722476	5928948439	7622212753	7189746453	13713281842	11753534568	10770191657	GCH1, folE	GTP cyclohydrolase IA [EC:3.5.4.16]	Metabolism	Metabolism of cofactors and vitamins	00790 Folate biosynthesis [PATH:ko00790]
K01496	3156356026	3477970347	5310485706	3.97524e+08	6.13914e+08	6.60076e+08	1073465806	1387037900	2061334069	4680721717	2367614946	5478466384	6.14046e+08	373311643	3.38986e+08	7.81975e+08	670843266	6.89067e+08	4589266678	8451415254	10560194238	6825491125	8311611221	6574501596	13282191268	12305773712	11468072793	hisI	phosphoribosyl-AMP cyclohydrolase [EC:3.5.4.19]	Metabolism	Overview	01230 Biosynthesis of amino acids [PATH:ko01230]
K01497	7.18114e+08	1056351792	1679245963	1.61445e+07	1.56987e+07	2.75722e+07	4.926e+07	4.24042e+07	5.52639e+07	1185165509	5.89682e+08	1136041748	3.22271e+07	2.9241e+07	1.43599e+07	4.21337e+07	4.55757e+07	1.83539e+07	1349187933	3114604658	3166567400	1085169063	1539730584	2115412506	3962285190	2670063625	2381797171	ribA, RIB1	GTP cyclohydrolase II [EC:3.5.4.25]	Metabolism	Metabolism of cofactors and vitamins	00740 Riboflavin metabolism [PATH:ko00740]
K01498	0	0	0	0	0	0	0	0	0	0	0	0	0	0	0	0	0	0	0	0	0	0	0	0	0	0	0	ribD1	diaminohydroxyphosphoribosylaminopyrimidine deaminase [EC:3.5.4.26]	Metabolism	Metabolism of cofactors and vitamins	00740 Riboflavin metabolism [PATH:ko00740]
K01499	324689964	3.54804e+08	7.14982e+08	1.19834e+08	2.00465e+08	2.41547e+08	4.38062e+08	5.50744e+08	6.27196e+08	4.75416e+08	1.66596e+08	8.32927e+08	1.74901e+08	1.31144e+08	1.36896e+08	4.00102e+08	385209146	3.26394e+08	4.77412e+08	1175667813	1360627588	374622766	6.33507e+08	400582160	8.957e+08	756921888	6.49634e+08	mch	methenyltetrahydromethanopterin cyclohydrolase [EC:3.5.4.27]	Metabolism	Overview	01200 Carbon metabolism [PATH:ko01200]
K01501	887218500	1190031886	1960749384	3.34588e+07	3.42623e+07	4.31291e+07	7.24454e+07	9.89752e+07	9.09167e+07	1158815637	701004931	1740958924	2.9437e+07	2.36254e+07	2.58747e+07	3.38833e+07	6.37031e+07	2.02075e+07	1092083175	1972291052	2225951442	1.01245e+08	9.07282e+07	478501504	1519290577	8.54976e+08	5.26458e+07	E3.5.5.1	nitrilase [EC:3.5.5.1]	Metabolism	Energy metabolism	00910 Nitrogen metabolism [PATH:ko00910]
K01502	0	0	0	0	0	0	0	0	0	0	0	0	0	0	0	0	0	0	0	0	0	0	0	0	0	0	0	E3.5.5.7	aliphatic nitrilase [EC:3.5.5.7]	Metabolism	Xenobiotics biodegradation and metabolism	00643 Styrene degradation [PATH:ko00643]
K01505	1.43669e+08	2.52738e+08	4.3568e+08	0	0	0	1.43857e+06	0	0	1.06676e+08	8.20819e+07	2.26784e+08	0	0	0	0	0	0	2.4747e+08	2.50741e+08	2.76795e+08	0	0	2.76274e+08	4.38192e+08	2.58619e+08	0	E3.5.99.7	1-aminocyclopropane-1-carboxylate deaminase [EC:3.5.99.7]	Metabolism	Amino acid metabolism	00270 Cysteine and methionine metabolism [PATH:ko00270]
K01507	4312044536	4224759150	6804809880	598465863	9.06002e+08	1426870667	1381391226	1969766823	2450112644	6716029571	3085225247	6737679448	8.92893e+08	6.34712e+08	5.73281e+08	8.30672e+08	753524707	7.92741e+08	6040024117	9958213977	10681330390	6529341203	7877133059	6779959188	13867027028	12095440259	11563180709	ppa	inorganic pyrophosphatase [EC:3.6.1.1]	Metabolism	Energy metabolism	00190 Oxidative phosphorylation [PATH:ko00190]
K01509	0	0	0	0	0	0	0	0	0	0	0	0	0	0	0	0	0	0	0	0	0	0	0	0	0	0	0	ENTPD2	adenosinetriphosphatase [EC:3.6.1.3]	Metabolism	Nucleotide metabolism	00230 Purine metabolism [PATH:ko00230]
K01510	0	0	0	0	0	0	0	0	0	0	0	0	0	0	0	0	0	0	0	0	0	0	0	0	0	0	0	ENTPD1_3_8, CD39	apyrase [EC:3.6.1.5]	Metabolism	Nucleotide metabolism	00230 Purine metabolism [PATH:ko00230]
K01511	0	0	0	0	0	0	0	0	0	0	0	0	0	0	0	0	0	0	0	0	0	0	0	0	0	0	0	ENTPD5_6	ectonucleoside triphosphate diphosphohydrolase 5/6 [EC:3.6.1.6]	Metabolism	Nucleotide metabolism	00230 Purine metabolism [PATH:ko00230]
K01512	5474455817	6754168641	8848421723	7.73564e+08	1192394176	8.3349e+08	1255434703	1621270134	1697233987	9291711785	3822564555	9999110746	1244607112	6.76862e+08	5.10613e+08	9.54446e+08	9.04587e+08	6.47349e+08	6220973181	8364365447	10129341619	3.48851e+08	5.07951e+08	5.3104e+08	1107295043	6.58787e+08	4.452e+08	acyP	acylphosphatase [EC:3.6.1.7]	Metabolism	Carbohydrate metabolism	00620 Pyruvate metabolism [PATH:ko00620]
K01513	0	0	0	0	0	0	0	0	0	0	0	0	0	0	0	0	0	0	0	0	0	0	0	0	0	0	0	ENPP1_3, CD203	ectonucleotide pyrophosphatase/phosphodiesterase family member 1/3 [EC:3.1.4.1 3.6.1.9]	Metabolism	Carbohydrate metabolism	00500 Starch and sucrose metabolism [PATH:ko00500]
K01514	0	0	0	0	0	0	0	0	0	0	0	0	0	0	0	0	0	0	0	0	0	0	0	0	0	0	0	PRUNE, PPX1	exopolyphosphatase [EC:3.6.1.11]	Metabolism	Nucleotide metabolism	00230 Purine metabolism [PATH:ko00230]
K01515	7249647698	9198699754	11829850858	1580926806	2065023947	1658080739	2042533593	2764759666	3566925717	11217575675	4743860262	12678219450	2798775816	1233374388	1054982879	1349781726	1179492434	1090146120	8728720253	12305413585	15317604995	5712011249	7478852365	6068804838	11461613410	10785228475	10613801080	nudF	ADP-ribose pyrophosphatase [EC:3.6.1.13]	Metabolism	Nucleotide metabolism	00230 Purine metabolism [PATH:ko00230]
K01517	396829037	2.70535e+08	4.78705e+08	2.04386e+06	2.05826e+06	868392	0	0	0	4.71663e+08	173837360	6.34829e+08	0	0	0	1.11165e+06	400826	813729	4.19947e+08	3.18057e+08	3.77437e+08	6.06859e+07	7.08732e+07	6.15034e+07	1.87862e+07	2.824e+07	3.48761e+06	ADPRM	manganese-dependent ADP-ribose/CDP-alcohol diphosphatase [EC:3.6.1.13 3.6.1.16 3.6.1.53]	Metabolism	Lipid metabolism	00564 Glycerophospholipid metabolism [PATH:ko00564]
K01518	1.51248e+08	2.60427e+08	1.82593e+08	9.57128e+06	9.58987e+06	1.47674e+07	1.43168e+07	1.90123e+07	5.19912e+07	251784703	4.23248e+07	245866640	1.93768e+07	1.12984e+07	8.02068e+06	9.93275e+06	1.80605e+07	7.83853e+06	1.96552e+08	1.73288e+08	1.71903e+08	1.80881e+07	2.08443e+08	9.94076e+07	2.14514e+08	6.587e+07	6.43782e+07	NUDT2	bis(5'-nucleosidyl)-tetraphosphatase [EC:3.6.1.17]	Metabolism	Nucleotide metabolism	00230 Purine metabolism [PATH:ko00230]
K01519	1.16518e+08	1.91135e+08	5.56899e+07	0	0	2.31136e+06	0	5.19405e+06	2.56321e+06	1.40062e+08	4.79816e+07	1.34851e+08	0	845617	0	1.00299e+06	925215	0	6.47269e+07	1.43853e+08	2.43246e+08	0	0	0	1.14434e+07	0	0	ITPA	inosine triphosphate pyrophosphatase [EC:3.6.1.-]	Metabolism	Nucleotide metabolism	00230 Purine metabolism [PATH:ko00230]
K01520	5884025463	6818209321	8950736265	9.56726e+08	1453001337	1303844950	1929951862	2532502270	3327163308	8382688835	4354378593	9905462462	1713575133	8.73088e+08	7.27149e+08	1230560303	9.99528e+08	1076027938	7135427421	11175731187	13544452277	6174624606	8407397774	6801185110	14009245353	12089051738	11164033770	dut, DUT	dUTP pyrophosphatase [EC:3.6.1.23]	Metabolism	Nucleotide metabolism	00240 Pyrimidine metabolism [PATH:ko00240]
K01521	0	0	0	0	0	0	0	0	0	0	0	0	0	0	0	0	0	0	0	0	0	0	0	0	5.82571e+07	0	1.1948e+07	cdh	CDP-diacylglycerol pyrophosphatase [EC:3.6.1.26]	Metabolism	Lipid metabolism	00564 Glycerophospholipid metabolism [PATH:ko00564]
K01522	7.41926e+07	3.38522e+07	8.00359e+07	0	0	0	0	0	0	3.80379e+07	3.44839e+07	7.75341e+07	1.59461e+06	0	0	0	0	0	3.14507e+07	1.07452e+08	1.91254e+08	0	0	0	0	0	0	FHIT	bis(5'-adenosyl)-triphosphatase [EC:3.6.1.29]	Metabolism	Nucleotide metabolism	00230 Purine metabolism [PATH:ko00230]
K01523	1670621088	2210008079	2541945514	2.79466e+08	4.05733e+08	422083534	6.40415e+08	1086927707	1195452283	2761692612	1500776066	2970333034	3.70255e+08	2.49165e+08	1.79513e+08	4.0391e+08	3.28849e+08	3.16612e+08	4025160269	6299207513	8900660102	5906318385	7677278964	6829157520	12393923632	11324841679	10089711425	hisE	phosphoribosyl-ATP pyrophosphohydrolase [EC:3.6.1.31]	Metabolism	Overview	01230 Biosynthesis of amino acids [PATH:ko01230]
[truncated: 9,082 more rows]

## Sheet: MG.prok.phylo.genes_per_g_soil
phylodist	4009-KR-37	4009-KR-38	4009-KR-39	4009-KR-40	4009-KR-41	4009-KR-42	4009-KR-43	4009-KR-44	4009-KR-45	4009-KR-46	4009-KR-47	4009-KR-48	4009-KR-49	4009-KR-50	4009-KR-51	4009-KR-52	4009-KR-53	4009-KR-54	4009-KR-55	4009-KR-56	4009-KR-57	4009-KR-58	4009-KR-59	4009-KR-60	4009-KR-61	4009-KR-62	4009-KR-63
[truncated: 27,950 more rows]

[truncated: 12 more sheets: List.of.OC.Degradation.Genes, Rhodoferax.MG.GPM.KO.List, Gallionella.MG.GPM.KO.List, MG.prok.KO.Rg, MG.prok.KO.Tg, MG.prok.KO.Tg-scaled, MG.prok.GPM, MG.prok.genes_per_g_soil, MG.prok.phylo.Rg, MG.prok.phylo.Tg, MG.prok.phylo.Tg-scaled, MG.prok.phylo.GPM]
